# Supplementary material for: A sponge homolog of BRMS1 reveals ancient origin of metastasis-suppressing functions
Source: BMC Biol. 2026 May 5;24:118. doi: 10.1186/s12915-026-02616-5 (PMC13173789; doi:10.1186/s12915-026-02616-5)
Supplement: Supplementary file 2 — Additional file 2: Accession numbers and amino acid sequences of BRMS1, BRMS1-like, and SDS3 proteins from selected species. [file 12915_2026_2616_MOESM2_ESM.xls]

## Sheet: Sheet1
Additional file 2. Accession numbers and amino acid sequences of BRMS1, BRMS1-like and SDS3 proteins from selected species.
Taxonomic group	Species	BRMS1 family	Abbreviations		Acession No.	Sequence
Metazoa/Mammalia	Homo sapiens	BRMS1-like	HsaBRMS1L	330	XP_005268185.1	MPVHSRGDKKETNHHDEMEVDYAENEGSSSEDEDTESSSVSEDGDSSEMDDEDCERRRMECLDEMSNLEKQFTDLKDQLYKERLSQVDAKLQEVIAGKAPEYLEPLATLQENMQIRTKVAGIYRELCLESVKNKYECEIQASRQHCESEKLLLYDTVQSELEEKIRRLEEDRHSIDITSELWNDELQSRKKRKDPFSPDKKKPVVVSGPYIVYMLQDLDILEDWTTIRKAMATLGPHRVKTELFELIPLAPVKLEKHLHSARSEEGRLYYDGEWYIRGQTICIDKKDECPTSAVITTINHDEVWFKRPDGSKSKLYISQLQKGKYSIKHS
Metazoa/Mammalia	Papio anubis	BRMS1-like	PanBRMS1L	361	XP_021796835.2	MPVHSRGDKKETNHHDEMEVDYAENEGSSSEDEDTESSSVSEDGDSSEMDDEDCERRRMECLDEMSNLEKQFTDLKDQLYKERLSQVDAKLQEVIAGKAPEYLEPLATLQENMQIRTKVAGIYRELCLESVKNKYECEIQASRQHCEGKDPRQEGLEKLEKREKTFQEKEREIRMRMDSWQFCFKSEKLLLYDTVQSELEEKIRRLEEDRHSIDITSELWNDELQSRKKRKDPFSPDKKKPVVVSGPYIVYMLQDLDILEDWTTIRKAMATLGPHRVKTEPPVKLEKHLHSARSEEGRLYYDGEWYIRGQTICIDKKDECPTSAVITTINHDEVWFKRPDGSKSKLYISQLQKGKYSIKHS
Metazoa/Mammalia	Macaca mulatta	BRMS1-like	MmulBRMS1L	323	NP_001247948.1	MPVHSRGDKKETNHHDEMEVDYAENEGSSSEDEDTESSSVSEDGDSSEMDDEDCERRRMECLDEMSNLEKQFTDLKDQLYKERLSQVDAKLQEVIAGKAPEYLEPLATLQENMQIRTKVAGIYRELCLESVKNKYECEIQASRQHCESEKLLLYDTVQSELEEKIRRLEEDRHSIDITSELWNDELQSRKKRKDPFSPDKKKPVVVSGPYIVYMLQDLDILEDWTTIRKAMATLGPHRVKTEPPVKLEKHLHSARSEEGRLYYDGEWYIRGQTICIDKKDECPTSAVITTINHDEVWFKRPDGSKSKLYISQLQKGKYSIKHS
Metazoa/Mammalia	Bos taurus	BRMS1-like	BtaBRMS1L	330	XP_015314764.1	MPVHSRGDKKETNHHDEMEVDYAENEGSSSEDEDTESSSVSEDGDSSEMDDEDCERRRMECLDEMSNLEKQFTDLKDQLYKERLSQVDAKLQEVIAGKAPEYLEPLATLQENMQIRTKVAGIYRELCLESVKNKYECEIQASRQHCESEKLLLYDTVQSELEEKIRRLEEDRHSIDITSELWNDELQSRKKRKDPFSPDKKKPVVVSGPYIVYMLQDLDILEDWTTIRKAMATLGPHRVKTELFELIPLAPVKLEKHLHSARSEEGRLYYDGEWYIRGQTICIDKKDECPTSAVITTINHDEVWFKRPDGSKSKLYISQLQKGKYSIKHS
Metazoa/Mammalia	Mus musculus	BRMS1-like	MmusBRMS1L	323	NP_001032845.1	MPVHSRGDKKETNHHDEMEVDYAENEGSSSEDEDTESSSVSEDGDSSEMDDEDCERRRMECLDEMSNLEKQFTDLKDQLYKERLSQVDAKLQEVIAGKAPEYLEPLATLQENMQIRTKVAGIYRELCLESVKNKYECEIQASRQHCESEKLLLYDTVQSELEEKIRRLEEDRHSIDITSELWNDELQSRKKRKDPFSPDKKKPVVVSGPYIVYMLQDLDILEDWTTIRKAMATLGPHRVKTEPPVKLEKHLHSARSEEGRLYYDGEWYIRGQTICIDRKDECPTSAVITTINHDEVWFKRPDGSKSKLYISQLQKGKYSIKHS
Metazoa/Mammalia	Rattus norvegicus	BRMS1-like	RnoBRMS1L	323	NP_001382015.1	MPVHSRGDKKETNHHDEMEVDYAENEGSSSEDEDTESSSVSEDGDSSEMDDEDCERRRMECLDEMSNLEKQFTDLKDQLYKERLSQVDAKLQEVIAGKAPEYLEPLATLQENMQIRTKVAGIYRELCLESVKNKYECEIQASRQHCESEKLLLYDTVQSELEEKIRRLEEDRHSIDITSELWNDELQSRKKRKDPFSPDKKKPVVVSGPYIVYMLQDLDILEDWTTIRKAMATLGPHRVKTEPPVKLEKHLHSARSEEGRLYYDGEWYIRGQTICIDKKDECPTSAVITTINHDEVWFKRPDGSKSKLYISQLQKGKYSIKHS
Metazoa/Mammalia	Felis catus	BRMS1-like	FcaBRMS1L	330	XP_006932866.1	MPVHSRGDKKETNHHDEMEVDYAENEGSSSEDEDTESSSVSEDGDSSEMDDEDCERRRMECLDEMSNLEKQFTDLKDQLYKERLSQVDAKLQEVIAGKAPEYLEPLATLQENMQIRTKVAGIYRELCLESVKNKYECEIQASRQHCESEKLLLYDTVQSELEEKIRRLEEDRHSIDITSELWNDELQSRKKRKDPFSPDKKKPVVVSGPYIVYMLQDLDILEDWTTIRKAMATLGPHRVKTELFELIPLAPVKLEKHLHSARSEEGRLYYDGEWYIRGQTICIDKKDECPTSAVITTINHDEVWFKRPDGSKSKLYISQLQKGKYSIKHS
Metazoa/Mammalia	Sus scrofa	BRMS1-like	SscBRMS1L	330	XP_013844496.1	MPVHSRGDKKETNHHDEMEVDYAENEGSSSEDEDTESSSVSEDGDSSEMDDEDCERRRMECLDEMSNLEKQFTDLKDQLYKERLSQVDAKLQEVIAGKAPEYLEPLATLQENMQIRTKVAGIYRELCLESVKNKYECEIQASRQHCESEKLLLYDTVQSELEEKIRRLEEDRHSIDITSELWNDELQSRKKRKDPFSPDKKKPVVVSGPYIVYMLQDLDILEDWTTIRKAMATLGPHRVKTELFELIPLAPVKLEKHLHSARSEEGRLYYDGEWYIRGQTICIDKKDECPTSAVITTINHDEVWFKRPDGSKSKLYISQLQKGKYSIKHS
Metazoa/Mammalia	Ornithorhynchus anatinus	BRMS1-like	OanBRMS1L	330	XP_028935209.1	MPVHSRGDKKETNHHDEMEVDYAENEGSSSDEEDTESSSVSEDGDSSEMDDEDCERRRMECLDEMSNLEKQFTDLKDQLYKERLSQVDAKLQEVIAGKAPEYLEPLATLQENMQIRTKVAGIYRELCLESVKNKYECEIQASRQHCESEKLLLYDTVQSELEEKIRRLEEDRHSIDITSELWNDELQSRKKRKDPFSPDKKKPVVVSGPYIVYMLQDLDILEDWTTIRKAMATLGPHRVKTELFQLIPLAPVKLEKHLHSARSEEGRLYYDGEWYLRGQTICIDKKDECPTSAIITTINHDEVWFKRPDGSKSKLYISQLQKGKYSIKHS
Metazoa/Aves	Gallus gallus	BRMS1-like	GgaBRMS1L	323	NP_001007936.1	MPVHSREKKENNHDEMEVDYGENEGSTSEEEETESSSVSEEGDSSEMDDEDCERRRMECLDEMSNLEKQFTDLKDQLYKERLSQVDAKLQEVIAGKAPEYLEPLAALQENMQIRTKVAGIYRELCLESVKNKYECEIQASRQHCESEKLLLYDTVQSELEEKIRRLEEDRHSIDITSELWNDELQSRKKRKDPFSPDKKKPVVVSGPYIVYMLQDLDILEDWTTIRKAMATLGPHRVKPEPPVKLEKHLHSARSEEGRLYYDGEWYGRGQTIYIDKKDECPTSAIITTINHDEVWFKRPDGSKSKLYISQLQKGKYSIKHNHN
Metazoa/Aves	Nothoprocta perdicaria	BRMS1-like	NpeBRMS1L	323	XP_025907599.1	MPVHSREKKENNHDEMEVDYGENEGSSSEEEETESSSVSEEGDSSEMDDEDCERRRMECLDEMSNLEKQFTDLKDQLYKERLSQVDAKLQEVIAGKAPEYLEPLAALQENMQIRTKVAGIYRELCLESVKNKYECEIQASRQHCESEKLLLYDTVQSELEEKIRRLEEDRHSIDITSELWNDELQSRKKRKDPFSPDKKKPVVVSGPYIVYMLQDLDILEDWTTIRKAMATLGPHRVKPEPPVKLEKHLHSARSEDGRLYYDGEWYGRGQTICIDKKDECPTSAIITTINHDEVWFKRPDGSKSKLYISQLQKGKYSIKHNHN
Metazoa/Testudines	Gopherus evgoodei	BRMS1-like	GevBRMS1L	323	XP_030415114.1	MPVHSREKKENNHDEMEVDYGENEGSSSEEEDTESSSVSEEGDSSEMDDEDCERRRMECLDEMSNLEKQFTDLKDQLYKERLSQVDAKLQEVIAGKAQEYLEPLAALQENMQIRTKVAGIYRELCLESVKNKYECEIQASRQHCESEKLLLYDTVQSELEEKIRRLEEDRHSIDITSELWNDELQSRKKRKDPFSPDKKKPVVISGPYIVYMLQDLDILEDWTTIRKAMATLGPHRVKPEPPIKLEKHLHSARSEEGRLYYDGEWYGRGQTICIDKKDECPTSAIITTINHDEVWFKRPDGSKSKLYISQLQKGKYSIKHNHN
Metazoa/Testudines	Chelonoidis abingdonii	BRMS1-like	CabBRMS1L	323	XP_032618724.1	MPVHSREKKENNHDEMEVDYGENEGSSSEEEDTESSSVSEEGDSSEMDDEDCERRRMECLDEMSNLEKQFTDLKDQLYKERLSQVDAKLQEVIAGKAQEYLEPLAALQENMQIRTKVAGIYRELCLESVKNKYECEIQASRQHCESEKLLLYDTVQSELEEKIRRLEEDRHSIDITSELWNDELQSRKKRKDPFSPDKKKPVVISGPYIVYMLQDLDILEDWTTIRKAMATLGPHRVKPEPPVKLEKHLHSARSEEGRLYYDGEWYGRGQTICIDKKDECPTSAIITTINHDEVWFKRPDGSKSKLYISQLQKGKYSIKHNHN
Metazoa/Amphibia	Xenopus laevis	BRMS1-like	XlaBRMS1L	322	NP_001086722.1	MPVHSREKKESNHNDMEVDYPENEGSSSEEDDSDSSSGSEEGDSSEMDDEDCERRRMECLDEMSTLEKQFTDLKDQLYKERLSQVDAKLQEVKADQAQEYLEPLANLQENMQIRTKVAGIYRELCLESVKNKHDCEIQAARQHCESEKLLLYDTVQSELEEKIRRLEEDRHSIDITSELWNDELQSRRKRKDPFSPDKKKKPVVVSGPYIVYMLQDLDILEDWTTIRKAMASFGPHRVKPEVTVKIEKHQHSARSEEGRLHYDGEWYGRGQTICIDKKDEFPTSAVITTINSDEVWFKRQDGSKSKLYISQLQKGKYSIKHI
Metazoa/Amphibia	Xenopus tropicalis	BRMS1-like	XtrBRMS1L	322	NP_001096366.1	MPVHSREKKESNHNDMEVDYPENEGTSSEEDDSDSSSGSEEGDSSEMDDEDCERRRMECLDEMSNLEKQFTDLKDQLYKERLSQVDAKLQEVIAGKAPEYLEPLANLQENMQIRTKVAGIYRELCLESVKNKHDCEIQAARQHCESEKLLLYDTVQSELEEKIRRLEEDRHSIDITSELWNDELQSRRKRKDPFSPDKKKKPVVVSGPYIVYMLQDLDILEDWTTIRKAMASFGPHRVKPEVTVKMEKHQHSARSEEGRLHYDGEWYGRGQTICIDKKDEFPTSAVITTINSDEVWFKRQDGSKSKLYISQLQKGKYSIKHI
Metazoa/Amphibia	Nanorana parkeri	BRMS1-like	NpaBRMS1L	322	XP_018410073.1	MPVHSREKKESNHNDMEVDYPENEGSSSEEEDSDSSSGSEEGDSSEMDDEDCERRRMECLDEMSNLEKQFTDLKDQLYKERLSQVDAKLQEVMAGKAPEYLEPLAALQENMQIRTKVAGIYRELCLESVKNKHDCEIQAARQHCESEKLLLYDTVQSELEEKIRRLEEDRHSIDITSELWNDELQSRRKRKDPFSPDKKKKPVVVSGPYIVYMLQDLDILEDWTTIRKAMATLGPHRVKPEVTVKMEKHQHTARSEDGRLHYDGEWYGRGQAICIDKKDEYPTSAVITTINSDEVWFKRQDGSKSKLYISQLQKGKYSIKHI
Metazoa/Osteichthyes	Danio rerio	BRMS1-like	DreBRMS1L	323	XP_003200736.1	MPVHPRDRKENNHEEMDVDYPEQEASSSDEEDSVSSTASEDGDTSDMDDEDCERRRMECLDEMTNLEKQFTDLKDHLYKERVTQMDLKLQEVMAGSAAEYLEPLATLQENMQIRTKVAGIYRELCLESVRNKYECEMQAASQHWESEKLLLFDTVQSELEEKIRRLEEDRHSIDITSELWNDGLQSRKNKKKDPLSPGKKKKPVVVSGPYIVYMLQDLDILEDWTAIRKAMASMGPHRVKADASLKAEKHHHVARSEEGRLFYDNKWFSRGQAICINRKDEFPTSATITTINHDEVWYKRLDGSKSKIYISQLQKGKYSIKHS
Metazoa/Osteichthyes	Alosa sapidissima	BRMS1-like	AsaBRMS1L	328	XP_041929416.1	MPVHSREKKENNHEEMEVDYPEQEGSSSDEEDSETSSVSEDGDSSEMDDEDCERRRVECLDEMTNLEKQFSDLKDQLYKERLSQVDAKLQEVLSGKAPEYLEPLAALQENMQIRMKVAGIYKELCLDSVKNKYECETQAAYQHWESEKLLLLDTVQSELEEKIRRLEEDRHSIDITSELWNDELQSRRSKRRDPFSPDKKRKPVVVSGPYIVYMLQDLDILEDWTAIRKAMATLGPHRVKADVPLVKPEKLHQQPHHTARSEDGRLYYDGEWYCRGQSICIDKKDEYPTSAIITTINHDEVWFKRLDGSKSKLYISQLQKGRYTIKHS
Metazoa/Mammalia	Homo sapiens	BRMS1	HsaBRMS1	304	XP_024304193.1	MPVQPPSKDTEEMEAEGDSAAEMNGEEEESEEERSGSQTESEEESSEMDDEDYERRRSECVSEMLDLEKQFSELKEKLFRERLSQLRLRLEEVGAERAPEYTEPLGGLQRSLKIRIQVAGIYKGFCLDVIRNKYECELQGAKQHLESEKLLLYDTLQGELQERIQRLEEDRQSLDLSSEWWDDKLHARGSSRSWDSLPPSKRKKAPLVSGPYIVYMLQEIDILEDWTAIKKDLDPAVHSQGDPQSSWHCTQDSRLPPADRRTHRPLRVCPARLLWCCWALPLHLALAWTPPLPSSRPAQLWPWS
Metazoa/Mammalia	Pan troglodytes	BRMS1	PtrBRMS1	304	XP_009421790.1	MPVQPPSKDTEEMEAEGDSAAEMNGEEEESEEERSGSQTESEEESSEMDDEDYERRRSECVSEMLDLEKQFSELKEKLFRERLSQLRLRLEEVGAERAPEYTEPLGGLQRSLKIRIQVAGIYKGFCLDVIRNKYECELQGAKQHLESEKLLLYDTLQGELQERIQRLEEDRQSLDLSSEWWDDKLHARGSSRSWDSLPPSKRKKAPLVSGPYIVYMLQEIDILEDWTAIKKDLDPAVHSQGDPQSSWHCIQDSRLPPADRRTHRPLRVCPARLLWCCWALPLQLALAWTPPLPSSRPAQLWPWS
Metazoa/Mammalia	Macaca mulatta	BRMS1	MmulBRMS1	246	NP_001253645.1	MPIQPPSKDTEEMEAEGDSATEMNGEEEESEEERSGSQTESEEESSEMDDEDYERRRSECVSEMLDLEKQFSELKEKLFRERLSQLRLRLEEVGAERAPEYTEPLGGLQQSLKIRIQVAGIYKGFCLDVIRNKYECELQGAKQHLESEKLLLYDTLQGELQERIQRLEEDRQSLDLSSEWWDDKLHARGSSRSWDSLPPSKRKKAPLVSGPYIVYMLQEIDILEDWTAIKKARAAVSPQKRKSDGP
Metazoa/Mammalia	Bos taurus	BRMS1	BtaBRMS1	270	XP_024843094.1	MPVQPPSKDTEEMEAEGDSAAEMNGEEEESEEERSGSQTESEEESSEMDEEDCERRRSECVSEMMDLEKQFSELKEKLFRERLSQLRVRLEEVGAERAPEYTEPLGGLQRSLKIRIQVAGIYKGFCLDVIRNKYECELQGAKQHLEVNVGVLGGEEVAAHPPAEPPRLSQSEKLLLYDTLQGELQERIQRLEEDRQSLDISSEWWDDKLHARGSSRTWDSLPPNKRKKAPLVSGPYIVYMLQEIDILEDWTAIKKARAAVSPQKRKSDGP
Metazoa/Mammalia	Mus musculus	BRMS1	MmusBRMS1	246	NP_598916.1	MPIQPSGKETEEMEAEGDSAAEMNGEADESEEERSGSQTESEEESSEMDDEDYERRRSECVSEMLDLEKQFSELKEKLFRERLSQLRLRLEEVGAERAPEYTEPLGGLQQSLKIRIQVAGIYKGFCLDVIRNKYECELQGAKQHLESEKMLLYDTLLGELQERIQRLEEDRQSLDISSEWWDDKLHSRSSSKAGDAMPPSKRKKAPLVSGPYIVYMLQEIDILEDWTAIKKARAAVSPQKRKADGP
Metazoa/Mammalia	Rattus norvegicus	BRMS1	RnoBRMS1	246	NP_001009605.1	MPIQPSGKETEEMEAEGDSAAEMNGEADESEEERSGSQTESEEESSEMDDEDYERRRSECVSEMLDLEKQFSELKEKLFRERLSQLRLRLEEVGAERAPEYTEPLGGLQQSLKIRIQVAGIYKGFCLDVIRNKYECELQGAKQHLESEKLLLYDTLLGELQERIQRLEEDRQSLDISSEWWDDKLHSRGSSKTWDSVPPSKRKKAPLVSGPYIVYMLQEIDILEDWTAIKKARAAVSPQKRKADGP
Metazoa/Mammalia	Felis catus	BRMS1	FcaBRMS1	257	XP_019668265.2	MPVQPPGKDTEEMEAEGDSAAEMNGEEEESEEERSGSQTESEEESSEMDDEDYERRRGECVNEMLDLEKQFSELKEKLFRERLSQLRVRLEEVGAERAPEYTEPLGGLQRSLKIRIQVAGIYKGFCLDVIRNKYECELQGAKQHLESEKLLLYDTLQGELQERIQRLEEDRQSLDISSEWWDDRLHAGSSAKTWDSLPPSKRKKAPLVSGMSPFSPGSAEPLSLLTSSSTDLNGILTPLSPHRVFPRPQVLGALAAW
Metazoa/Mammalia	Sus scrofa	BRMS1	SscBRMS1	246	XP_003480720.1	MPVQPPSKDAEEMEAEGDSAAEMNGEEEESEEERSGSPTESEEESSEMDDEDYERRRSECVNEMLDLEKQFSELKEKLFRERLSQLRVRLEEVGAERAPEYTEPLGGLQRSLKIRIQVAGIYKGFCLDVIRNKYECELQGARQHLESEKLLLYDTLQGELQERIQRLEEDRQSLDISSEWWDDKLHARGSSKTWDSLPPSKRKKAPLVSGPYIVYMLQEIDILEDWTAIKKARAAVSPQKRKSDGP
Metazoa/Mammalia	Ornithorhynchus anatinus	BRMS1	OanBRMS1	247	XP_028915985.1	MPVQPPSKEAEEMEVEGDSAAEMNGEEEESEEEQSGSQSESEEESSEMDDEDCERRRSECLDEMSDLEKQFSELKEKLFKERLSQVRVRLEEVGAERAPEYTEPLGGLQRSLKIRIQVAGIYKGFCLDVIRNKYECELQGAKQHLESEKLLLYDNLQGELQERIQRLEEDRQSFDINSEWWDDKLHPKGNLKAWDSLQSSKRKKAPLVSGPYIVYMLQDIDILEDWTAIKKAKAAVSPQKRKSDGKR
Metazoa/Testudines	Gopherus evgoodei	BRMS1	GevBRMS1	327	XP_030425010.1	MPVHPAPKEAEEMEGDGDSAPELNGEEEESEEEHSASPSESEEESSEMDEEDCERRRSECLDEMCDLEKQFSELKEKLFKERLNQVKAKLEDVASGRAAEYLDPLAVLQNNMKIRIEVAGIYKGLCLEVVRNKHECELQGARQHLESEKLLLYDNMQSELLERIQRLEDDRQSIDITSEWWDDKLRPKNSLKKWDPFRPAKRKKAPLVSGPYIVYMLRDIDILEDWTAIKKAKAAVSPQKRKSDVLVKVEKPGAQFSARCEDGRLHYEGEIYSKGQSVILEVGDEAPAQAVITAVSTGEVWLRREDGTKTKIYVSQLQKGKYSVRKA
Metazoa/Testudines	Chelonoidis abingdonii	BRMS1	CabBRMS1	327	XP_032660057.1	MPVHPAPKEAEEMEGDGDSAPELNGEEEESEEEHSASPSESEEESSEMDEEDCERRRSECLDEMCDLEKQFSELKEKLFKERLNQVKAKLEDVASGRAAEYLDPLGVLQNNMKIRIEVAGIYKGLCLEVVRNKHECELQGARQHLESEKLLLYDNMQSELLERIQRLEDDRQSIDITSEWWDDKLRPKNSLKKWDPFRPAKRKKAPLVSGPYIVYMLRDIDILEDWTAIKKAKAAVSPQKRKSDVLVKVEKLGAQFSARCEDGRLHYEGEIYSKGQSVILEVGDEAPAQAVITAVSTGEVWLRREDGTKTKIYVSQLQKGKYSVHKA
Metazoa/Amphibia	Xenopus laevis	BRMS1	XlaBRMS1	349	XP_018112409.1	MEVEADSAAEMNGQDEADTDGEDSASQSDSEEESSDMDDLDCERRRNECLDEMCHLEKQFSELKEKLFKERLNQLKAKLEEVNSGRAMEYINPLAELQKNMKIRIEVAGIYKGFCLDVIKHRYECEVQGAKQHLESEKVLLFDNMKCELLERIQRLEEDRQSIDISSEWWDEELRSKRNRKKWDPFRSEKKRRVPLVSGPYIVYMLRDLDILEDWTAIKKAKAAVSPQKRKSDNVKVDKQHFSARCEDGCLYYEGESFTKGEAIILDMKDEPPSHQPATSCCVDSALGPPLAAQALLDFRTGSYHCSQHRRSMAQKRRQQQDKDLRVTATERQIFSQKSRKIKFGSPSF
Metazoa/Amphibia	Xenopus tropicalis	BRMS1	XtrBRMS1	316	XP_002939374.2	MMEAEADSAAEMNGQEEADTDGEDSASQSDSEEESSDMDDLDCERRRNECLDEMCHLEKQFSELKEKLFKERLNELKAKLEEVNSGRAMEYINPLAELQKNMKIRIEVAGIYKGFCLDVIKHRYECEVQGAKQHLESEKVLLFDNMQCELLERIQRLEEDRQSIDISSEWWDEELRSKRNRKKWDPFRSEKKRRVPLVSGPYIVYMLRDLDILEDWTAIKKAKAAVSPQKRKSDNVKAEKQHFSARCEDGCLYYEGESFTKGEAIILDMKDEPPSQAVITAVSTGEVWLRRGDSSKTKIYVSQLQKGKYSVRRAGK
Metazoa/Amphibia	Nanorana parkeri	BRMS1	NpaBRMS1	315	XP_018408386.1	MEAEADSATEMNGQEEADSDGEDSASQSDSEEESSDMDDLDCERRRNECLDEMCHLEKQFSELKEKLFKERLNQLKAKLEEVTSGRAMEYINPLADLQKNSKIRIEVAGIYKGFCLDVIKHRYECEVQGAKQHLESEKVLLLDNMQCELLERIQRLEEDRQSIDISSEWWDEELRSKRSRKKWDPFRSEKKRRVPLVSGPYIVYMLRDLDILEDWTAIKKAKAAVSPQKRKSESGKVDKQHFSARCEDGCLYYEGESFTKGEAIILDIKDEPPSQAVITAVSTGEVWLRRGDSSKTKIYVSQLQKGKYSVRRAGK
Metazoa/Osteichthyes	Danio rerio	BRMS1	DreBRMS1	271	NP_956391.1	MPAQPAARDPEEEMETEADPDIPQTNGEVEEDRERDGGEAEETMEESGDERDSDLEESEPEEEEEEEEESSEMDDEDCERRRSQCLDEMSDLEKQFLELKDKLFQERLNQVKLKLDEVLTGKAGEYREPLATLQQNLQQRTQVAGVYRELCLQVVRHKHECEVQGARQHLESEKTLLFDAMKTELLEKIRRLEEDKQSIDITSEWWNDEVKMKKCKRRSHLIRSDRKKKAALVSGPYIVYMLRETDILEDWTAIKKAKAALMPLKKKADRS
Metazoa/Osteichthyes	Alosa alosa	BRMS1	AalBRMS1	347	XP_048092965.1	MPAQPAAKEPEEDMETEGDSEVPQANGEADEERERERGEAEETMEESGEEHETDRGSESEESEAEEEEEEESSEMDDEDCERRRTECLDEMSDLEKQFLELKEKLFRERVNQVKVKLDEVLSEKAGEYREPLAVLQQNMQMRTQVAGIYKELCLQVIKHKHECELQGARQHLESERAMLYDTMKTELLDKIRRLEEDKQSIDITSEWWSDEVRAKKCKRKNHILRPERKKKAVLVSGPYIVYMLRDIDILEDWTAIKKAKAVITPLKKKSEVRQPLSVRCEGGTLYYDGEKFCKGNSVLLEVNDDSPAQAVITAVSTGEVWLKRTDGSKTKIYISQLQKGKYSLRKA
Metazoa/Cephalochordata	Branchiostoma belcheri	BRMS1	BbeBRMS1	311	XP_019647620.1	MPVVDGNVDSEGEDMDQSTPDSDKSNSEESATSSASEEDDESSAGLFFCFAELDEEDCDRRRTECMADMADLERQFTDLKEQLYRERMSQIEAKLEEAKMGCAPEYVEPLTQLRINMQTRTEVAGIVRELKIQNIRNQYEAELQATRQHFESEKLLLVDEMRNEIEEKIRRLEEDRHSADLSTDLWAESEQVKRSRRKTDPLHPKKKKTVTISGPFLVYQLKENDILEDWTAIRKNSRQPTAIPQKKMTVARRRLPAGGHSHRRENGKQQWGREDNPASGRQPIDVTDIISVINSCWSSMSAERTAPVQNQ
Metazoa/Urochordata	Ciona intestinalis	BRMS1	CinBRMS1	396	XP_002125654.1	MPSIDETADSETEDMDHEQSTPDSEKTSDDTDSSSAVSDEDEEDSSDMDEEDCDRRRTECLDDMTDLERQFTDLKEQLCHERVCQLDAKLVEVKLGHAEEYLSPLEQLQQNAQIRTQVAGVLRQLKQTNIRNKYECEEKAAKENYDSDKVILFDQMRSEIEEKIRRLEEDRHNLDLTSDFWNDTQVVKKSRRKSDTMMGEKKKKPVSVSGPYIVYLLRDIDILEDWTAIRKARGVAARRKTEHVYRTEKNPYNARYEDGKLFYEGDWYQKGSKIVIENKDDSPLFAAVTAINTGEVWVKRNDGSKSKLYIAQLQKGKYTIRPT
Metazoa/Hemichordata	Saccoglossus kowalevskii	BRMS1	SkoBRMS1	323	XP_002735201.1	MPSIDETADSETEDMDHEQSTPDSEKTSDDTDSSSAVSDEDEEDSSDMDEEDCDRRRTECLDDMTDLERQFTDLKEQLCHERVCQLDAKLVEVKLGHAEEYLSPLEQLQQNAQIRTQVAGVLRQLKQTNIRNKYECEEKAAKENYDSDKVILFDQMRSEIEEKIRRLEEDRHNLDLTSDFWNDTQVVKKSRRKSDTMMGEKKKKPVSVSGPYIVYLLRDIDILEDWTAIRKARGVAARRKTEHVYRTEKNPYNARYEDGKLFYEGDWYQKGSKIVIENKDDSPLFAAVTAINTGEVWVKRNDGSKSKLYIAQLQKGKYTIRPT
Metazoa/Echinodermata	Asterias rubens	BRMS1	AruBRMS1	319	XP_033629825.1	MPVAEDTAESEPEDVEEDRSTPDSENDDDESDMDTSGSEDSSEFDEEDCERRRVECLNHMNDLERQFTDLKEQLYVERVGHLESKLGQVQKGDAMDYHKPLSELEQTMQMRTHIAGVLRELRLNNIKNKYESEGKASHENHESEKMLLRDSLRADLEEKIRRLEEDRHNIDFTTELWNETQALKSKGKKFDLTIDRKKKPITVAGPYIVYKLRDQEILEDWTEIMKARGISARRKEQEQGLKPERNPFSARYDDGKLYYEGNLFNRRDRIVIENRDDTPVLATITAVNTGEVWVRRTDGTKSKLYIANLQKGKYTIRHT
Metazoa/Echinodermata	Strongylocentrotus purpuratus	BRMS1	SpuBRMS1	318	XP_030854776.1	MPSINEMGCDSEPEDMEEEMSITYSDKSEEEESESGSSGSDDDSSEFDELDCDRRRTVCMEDMDDLESQFTNLRDQLYSERVEQVEYKLTEVKLEAANEYLNPLHDLDQMKGRKLRIASVLRELRMENIRNKLQSEEKASRENHESEKSLLRDLMKADLDEKIRRLEEDRHNIDLTTELWNESRILKQKGKKPDSTHSDRKKKPVAVSGPYIIYMLREDDILDDWTAIMKARGASARRKSDGRTSHSAKYEEGKLRYDGRTFHKKDQILIENREDSPVSARITAIDAREVWVRRHDGTKSKLLLHNLEKGKYTIQHVR
Metazoa/Arthropoda	Drosophila busckii	BRMS1	DbuBRMS1	266	XP_017850896.1	MPVKNNGGESDAEGDVSGAETERSNSSRANESSDEEEEEEANECDSDDSSEMDAIEIEGRRAEHMEDMVNLERQFNQLREQYYFVRLNLIDNKLSEVRSGRSEEFVQPQKELDKVYRTRIEVADVLRKFRLDNIEHKYLSEVQASTQHFESEKQLTVDSLRDDLLERIRRLEEDRHNVDISWNDWGNDKRQSKVRGPGRKKAVTVTGPYIVYMLREEDIMEDWTIIRKALKRNTSSTSTGPTTSTQAAAVNNLVTLAPTAIVGGNG
Metazoa/Arthropoda	Drosophila melanogaster	BRMS1	DmeBRMS1	259	NP_572840.1	MPVKNGESDGEGDVSGGESEHSNSSQPHDTSDEEEANECDSDDSSELDASEIDRRRAEHIEDLLSLERQFNELREQYYVERINLIERQLAEVRSGRSEEFVQPQKELDKKYRTRIEVADVLRKYRLQNIEHKYQSEEQAAVQHFESEKHMALDNLREEFMERIRRLEEDRHNVDISWADWGTDKRQSKVRGPGRKKAVTVTGPYVVYMLREEDIMEDWTIIRKALKRSSSSATAAGTVTPTSGVSVSLSGLPAMAGASG
Metazoa/Mollusca	Sepia pharaonis	BRMS1	SphBRMS1	255	CAE1304234.1	MEQLKMEQDTGESDKSSDEDTESSGSEEDSSEIDEEESERRRAECLEDMAMLEHQFSALKERLYEERMKQVDEKLEEIRAGKALDYWRPLGQLEENKAIRIQVAGILRELRLQSIKCKYESEEVAARQNMESDKIILYDTVKQELEDRIRRLEEDRHTIDISSDLWNETQSLRRGKKKIDPSNPDRRRKPAIVTGPYIVYMLRDMDIIEDWTHIKKAKYSKLIHQ
Metazoa/Mollusca	Mytilus coruscus	BRMS1	McoBRMS1	241	CAC5378471.1	MPTIESEKNETEEEEMDHEPAESDKSSDEESESGSVDDDEISDLDEEECDQRRTHCLDEMADLERQFSDIKEQLYKERMSQIEQKLIEMKAGKAIEYLNPLAELQENMRINIEVAGILREYMIQNIQRKVESEEIGSKQNMESEKALLYDSIKADLEDKIRRLEEDRHNIDISSDLWHESHISKKNKKKNDSFSTDRRKKPVTITGPYIVYLLRDVDIIEDWTEIKKALKHSQKRKLECEF
Metazoa/Mollusca	Pecten maximus	BRMS1	PmaxBRMS1	239	XP_033733986.1	MPTIENGKREREEEMEQETPDSDKSSEDESELGSMDEDESELDEEECERRKNEFLDDMIDLERQFTDLKEQLYKERMGQYEAKLEEVKAGKAIEYLNPLAELQDNMRIRIQVSGILKEYRKICIQNKFESEELATRQNMESEKDILFDSVKQDLEEKIRRLEEDRHNIDISSDLWNESQFMKKNKKNKDPSNPDRRKKPVTVAGPYIVYLLKDVDIIEDWTAIKKALKQNQKRKPDIEF
Metazoa/Mollusca	Crassostrea virginica	BRMS1	CviBRMS1	242	XP_022331280.1	MMKMPVLENGKLETEEEEMEQETPGSNNSSDDDSEMGSEEEDGSDLDEEECERRKTECLDDMADLEKQFSDLKEVLYKERMGQVDLKLEEVRAGRALEYLNPLSQLQENMRMRTEVAGILREYRIDSIQNKFESEVLAAQQNLESDKELLYDSVKNELEEKIRRLEEDRHNIDISSDLWDETQTMSKSKKKIDGSSSERRKKPLSVSGPYIVYMLKDVEIIEDWTAIKKALKQKRKSEYDFC
Metazoa/Mollusca	Crassostrea gigas	BRMS1	CgiBRMS1	252	XP_011425208.1	MMKMPVLENGKAETEEEEMEQETPGSNNSSDDDSEMGSEDEDGSELDEEECERRKTECLDDMADLEKQFSDLKEVLYKERMGQVDHKLEEVRAGRAAEYLNPLSQLQENMRIRTEVAVPPTGCFSIEGILRELRIDSIQNKFESEVLAAQQNLESDKELLYDTVKNELEEKIRRLEEDRHNIDISSDLWDETQTMSKSKKKIDGSSSERRKKPLSVSGPYIIYMLKDVEIIEDWTAIKKALKQKRKSEYDFC
Metazoa/Mollusca	Octopus sinensis	BRMS1	OsiBRMS1	281	XP_036363070.1	MRLTSCQEPKSMNDGSACVVIDRLFSNYKARGHTIMEQVKMEQDTGESDKSSDEDTESSGSEEDSSEIDEEESERRRAECLEDMATLEHQFSALKERLYEERVKQVDEKLEEIRAGKAQDYWRPLAQLEENMTIRIQVAGILKELRLQSIQCKFESEEVAARQNMESDKIILYDTVKQELEDRIRRLEEDRHNIDISSDLWNESQSLRRGKKKQDPLNPERRRKPVTVTGPYIVYMLRDVDIIEDWTHIKKVRFVGVFFFLFYFWFTLLLKCVTDKLFKFN
Metazoa/Cnidaria	Nematostella vectensis	BRMS1	NveBRMS1	328	XP_032237214.2	MPSVDGEESGDEEVARSLNDDENMSEEDDDEDSLPSGSDDDSSDSIDETENERRRTECLDDMADLERQFTELKEQLYHERLNQVEKKLEEVASAELANEYVGPLAELKEMCEIRIEVSGILRDCRLENVKNKYNADEQAALQHFESEKLALMESMKAELEEKIRKLEEDKHNMDISADLWLESHSTNKKQRKAAEAVMHPEKRRKPVTVSGPYIVYMLKEMDILEDWAAIRKAKGALARRKQQRKCSGSYPNEKCLFNARYEDGKLYYEGQWYQKGSPVIIEGKDHTSCNAMITGINTGEIIFRRSDGCKTNMYIGQLQKGKFKIRKP
Metazoa/Cnidaria	Stylophora pistillata	BRMS1	SpiBRMS1	322	XP_022777470.1	MPSVDGEENGEEEVERSPNEDENMSEEEEEESSLSSDESSSESSIDETENERRRNECLNDMADLERQFSDLKEQLYRERISQVEKKLDEVQSECAMEYTGPVSELKEMCEIRIEVAGILRNCRLGNVRNKYDADEQAAKQHYESEKLALMESMKQELEEKIRKLEEDKQNMDISADIWLESQSLKKRHRKSSDGSMLSDKRRKPVTVTGPYIVYMLREMDILEDWAAIRKAKGALARRRQESGCQSEKSPFSARYEDGKLYYEGEWFHKGDHVLIESRNDTQSSAIVTGINTGEVWVRKGDGSKTKLYIGQLQKGKYRIKKS
Metazoa/Cnidaria	Pocillopora damicornis	BRMS1	PdaBRMS1	292	XP_027051702.1	MPSVDGEENGEEEVERSPNEDENMSEDEEEESSLSSDESSSESSIDETENERRRNECLNDMADLERQFSDLKEQLYRERISQVEKKLDEVQSECAMEYTGPVGELKEMCEIRIEVAGILRNCRLGNVRNKYDADEQAAKQHYESEKLALMESMKQELEEKIRKLEEDKQNMDISADIWLESQSLKKRHRKSSDGSMLSDKRRKPVTVTGPYIVYMLREMDILEDWAAIRKAKGALARRRQESGCQSEKSPFSARYEDGKLYYEGVWVRKGDGSKTKLYIGQLQKGKYRIKKS
Metazoa/Placozoa	Trichoplax sp. H2	BRMS1	TriBRMS1	332	RDD47391.1	MMPSLQNKTTANSTDTSEKNLKDEKKVVQEEEECEEDEEGDEDEEAETEDSDDQVDEEANERRKDECLQDMSVLEKKFIEIKDRFFQERLNELNQKAEEIKNETAEEYIASRAEIEDHCKKRNSVSELIRDCKAQIITTIFEAEKIASQQHFESEKRALLESMCAEYEEKVRKLEEDRNCVDLSSELWYKSSDNTSMKGSRKRDSTDGLLYPQKRKKPVTVPYIVYMLREVDILEDWTTLRKARGIAARRRSDHSYHGDDHRYNARFEDGKLIYEGQTLLKGGQVTLDDKRTKIRAIICSINTSEVWLGKEDGSKIRVYIRQLQNGKFILSH
Metazoa/Ctenophora	Bolinopsis microptera	BRMS2	BmiBRMS1	313	XP_063692120.1	MTSKKEGGGGSAVDEDSSESHGSDSSCEQDDNSDDTMDQTRKKEAQFSMARIEKHFTDLKEQLYKDRISQVEKKIEEVKKGSAEEYLKPLRELTAEGEDKLLINETVKQLQCESVYNKFEAEKKSCKEQLEQDKLLLFNSVRDDIEDKITEVMNNRTPSNVDIDRWIENLGKRKKRTSGISHRKPVRVKGPYVVYMLTDQDIIEDINFVKQILHLKKERRRTREHLNSVSSNDMRQAKFEDGKLYYEGNWFAIGSSVYIDKIGSSPLYATISAINTGEVWVRRRDGSKTKLYISQLQRGKFLTDPVAAEHLAL
Metazoa/Porifera	Amphimedon queenslandica	BRMS3	AquBRMS1	243	XP_011402680.1	MPSTRNGGPQTTPSGGVVGQQETPTKEDKEGKVEEDESSASDEDSFSYDEGESERRKSRCLDDMLHLENQFAELKELLYKERMEDVEQKLDQLSKDSAPEYVNPLRELTENRDKRLHVSELVLAQKKYGSQCKYEQEIASATLDYEEGAKLCKMKIISEIEENIQRLKEEEVLADMTAESNHRKRKSKPSEFLLLEKRKKPVVVTGPYVVYLLRDMEIMEDINDIRRGRAIAEVAKNQRHQKS
Metazoa/Porifera	Eunapius subterraneus	BRMS4	EsuBRMS1	230	YAA50088.1	MPVNSTTKSERHLREPSRDAKSNEEDSINSEDDSSSYDDDLLDRRKVDCLNDIQFLEQQFVDLKERLYHERIADIDQKIQHIQDETAQEYLIPLKELEEAFQSRLETVALLHQCRLQNITNKYEEEVQAATQDLEEMGKVTLLKMKQEAEEKLRRLQEDKVIADLTSESASRKRKSKPPEFQLPDKRKKPVTVIGPCVIYMLRDMEIMEDLNDIRRGRAMLEVHRKVVEL
Metazoa/Porifera	Oscarella lobularis	BRMS1	OloBRMS1	324	XP_065832800.1	MDSDRDNSSGGEDLRVPVPSKRELRKTDPVAESGSSDDDEDDDDEEEEDEESSYDEEECAKRRAECAAAMLDLERQFLNLRERLYHERIAQVQQRLEGVRRETADEYIKPLEELKEMCQVRDEVADIFKQCRLRNIEHKYYADVKYAEETFTNDDRMLIEGIRSELEERISKFDEERQLKDIGYWPGSRKRRHHERHTERKRKTVTVSGPFIVYMLRDHDIQEDWSALRRARLRQTISSPTKKRLARFEDGKLFYEGTWYENGCSVAVNKRTGNGKYTATIVGLNTAEILLQKEDGASAKVYISQLQCGEQALKLIKKLEGKTA
Metazoa/Porifera	Sycon ciliatum	BRMS1	SciBRMS1	332	XP_065196116.1	MPNFDSGHDGKEEEENEADDNEKDSIEPTSSSDEDELSMDEEDSERRRGECADDINHLEKQFQELREQLYRERLQDIENQRHEVDSEISSLFIGRLADLDASKSQRMEIADTLRSFKKTGLQNRCECELQQSRQHLESERQALLDNMRSDLEEKLQRAEEDCQHLELSNDVWNDQRQPKRQRRGEGLPEKRRKVTVTGPVIIYMLPEMDIIEDWATIRRAMLMNRQKASSSSAPRPAHRSNTAPANRGKTPSAVDASPANGHYEDGKLFFQDSWYLRGSKVIVKEHAKDSQTCATITSILPTEVSLQYGDGSRSKLGISQLQRGKISLAFQE
Filasterea	Capsaspora owczarzaki ATCC 30864	BRMS1	CowBRMS1	414	XP_004363835.1	MSEVVAERAAQAMAIDEDTAAASFSESDADDDDTEDDPVGDKRKKDLLLENMARIEREFADLRDRLYQEKLGQLNKELELLNSDEHPDFQKQAAMLERKKTDRLTTIELYRKLQLENIQHQHAFEKREIENEYQTKRGEIRDDILGSLQDKRKKLEEDKNAMDLASELETRAMATRKLRRRVEAVKEPGVTQIEKKRKNATATGPPIVHLLDDGEINDDLNAIRRVTQKNHAGGNPGALPPGMAGPPTVMGQQHPGMMFMGYPPGGMGMPMGAHPGMPMGMPGAGPGGVGGAVLPPGVGVPVGAPPGMGYGMNPAQAMPPAGMMGGRRKDGAFGPGSKQGEVEVYVANNQLVVNEEPFEKGQVIWVDPRDNTEVYSGVIASITQQEIWVRRPDNTKSKI…
Eumycota/Mucoromycota	Haplosporangium sp. Z 11	BRMS1	HapBRMS1	330	KAF9196543.1	MPPTQKAMVSSSSAEQRHHSNAHTTSSSKKTNSTSARSQRTTASQSNSKDGRRSNSKQPSGASGIAIHYYDAHSESEDSYTVGGGFISEMDEHDSAFDGAMEYEEEDGRSLLGEDFDASSDVVVEVQENAKERRKREFQERLLKLELEFEENKQIIFAYQMARYKEEMDAILNGIHPDFHDQLEDLAQARDTAIANARLYRDYQFGCAQHAYELETELAEEEYMAEREGLREKMLAAIDNKRRALRDDKENLDITNDYALEPTSRAHHKRNLRKRGPEAEVGAKNSKRKTNLPPSAKWLAADTDALEDLSLIRKIVPSGTTKKSGAVKKK
Eumycota/Mucoromycota	Gryganskiella cystojenkinii	BRMS1	GcyBRMS1	242	KAG0053972.1	MDEHDSAFDGAMEYDEEDGRSLLGEEFDAGSDVAVEVQENKKDKRRREFQDRLLKLELEFEENKQTIFSYQMARYKEEMNAILNGSHPDFHDQLEDLADAREATITGARLYRDYQFKCAQDAYDVETQLAEEEYKGEREGLREKMLAIIDSKRRALREDKENLDITNDFALEPTSRTHHTRKLRKRGQEAEVGAKNNKRKTAAPPAPKWLAVDADVMDDIGAIRKALVPAGTIKKTGTVKKK
Eumycota/Mucoromycota	Mortierella polycephala	BRMS1	MpoBRMS1	330	KAG0266358.1	MPPTQKAMVSSSSAEQRHHSNAHTTSSSKKTNSSSARSQRTAASQGNSKDSRRSNSKQPSGASGTAIHYYEAHSESEDSYTVGGGFISEMDEHDSAFDGAMEYEEEDGRSLLGDDFDASSDVVVEVQENAKERRKREFQERLLKLELEFEENKQTIFAYQMARYKEEMDAILNGIHPDFHDQLEDLAQARDTAIANARLYRDYQFGCAQHAYELETEQAEEEYMGEREGLREKMLAAIDNKRRALRDDKENLDITNDYALEPTSRAHHKRNLRRRGPEAEVGAKNSKRKANLPPSAKWLAADTDALEDLSLLRKIIPSGTAKKSGAVKKK
Eumycota/Mucoromycota	Actinomortierella wolfii	BRMS1	AwoBRMS1	309	KAG0223453.1	MPPASSDRHHTSTSTKKSAGGGSRNQGRHHTTSNRHSSASVNPDGVSSGDDSYVPNSESARGGAGAHSEVDERDSAFDGNMEYQEEDARGALGDEYDVGSDAHEIAEDKVGKRHRDFQERLLKLELEFEENKHTIYAYQMARYKEELEAILSGIHPDLHDKIADLEEIRDAAIEKAALYRDYQNACAQQAYEAEIQNAEEEYMTEREGLREKMLADVEAKRRALREDKENLDIGNDFAIESTTRPHHTRKLRKRGQDAEPGNKGTKRKASQPAGARWQAPESDVMDDMAAIRKVVSSGTVKKQGTSKKK
Eumycota/Mucoromycota	Podila clonocystis	BRMS1	PclBRMS1	344	KAG0029817.1	MPVTPKAMLASSATTDSKHHIGTGHSTLTNNSNSASTTGGHSTKKSASSKTNRTAALKKPQSGGGGGGASARGSTPSGGGGTSVNAGALTGAGGQRSDSEDSYTVGGGFISEMDEHDSAFDGAMEYDEEDGRSLLGEDFDAVGSDVPDEKESKKEKRKREFQERLMKLETEFDDTKQTIFSHQMAQYKEEMGAIMNGFHPDFHDQVEDFAESRNAAIESARLYRDYQFACAQKAYELETELAEEEYMGEREGLREKMLAVIDGKRRALREDKESLDITNDFSLESSSRAHHTRKLRRRGQEAEPGAKNSKRSKTLQPPGAKWQAPESDALDDLSLIRKVHIAFF
Metazoa/Mammalia	Homo sapiens	SDS3	HsaSDS3	328	NP_071936.2	MSAAGLLAPAPAQAGAPPAPEYYPEEDEELESAEDDERSCRGRESDEDTEDASETDLAKHDEEDYVEMKEQMYQDKLASLKRQLQQLQEGTLQEYQKRMKKLDQQYKERIRNAELFLQLETEQVERNYIKEKKAAVKEFEDKKVELKENLIAELEEKKKMIENEKLTMELTGDSMEVKPIMTRKLRRRPNDPVPIPDKRRKPAPAQLNYLLTDEQIMEDLRTLNKLKSPKRPASPSSPEHLPATPAESPAQRFEARIEDGKLYYDKRWYHKSQAIYLESKDNQKLSCVISSVGANEIWVRKTSDSTKMRIYLGQLQRGLFVIRRRSAA
Metazoa/Mammalia	Papio anubis	SDS3	PanSDS3	407	XP_003907277.2	MAESGRRRAALDPEVARGARPRLPSAGAGGGARRRPGRGRRGSRSSSWGLPRTLLGRRRVPRAGGRGVSGPRSAAVRGDMSAAGLLAPAPAQAGAPPAPEYYPEEDEELESAEDDERSCRGRESDEDTEDASETDLAKHDEEDYVEMKEQMYQDKLASLKRQLQQLQEGTLQEYQKRMKKLDQQYKERIRNAELFLQLETEQVERNYIKEKKAAVKEFEDKKVELKENLIAELEEKKKMIENEKLTMELTGDSMEVKPIMTRKLRRRPNDPVPIPDKRRKPAPAQLNYLLTDEQIMEDLRTLNKLKSPKRPASPSSPEHLPATPAESPAQRFEARIEDGKLYYDKRWYHKSQAIYLESKDNQKLSCVISSVGANEIWVRKTSDSTKMRIYLGQLQRGLF…
Metazoa/Mammalia	Macaca mulatta	SDS3	MmulSDS3	407	XP_001084823.3	MAESGRRRAALDPEVARGARPRLPSAGAGGGARRRPGRGRRGSRSSSWGLPRTLLGRRRVPRAGGRGVPGPRSAAVRGDMSAAGLLAPAPAQAGAPPAPEYYPEEDEELESAEDDERSCRGRESDEDTEDASETDLAKHDEEDYVEMKEQMYQDKLASLKRQLQQLQEGTLQEYQKRMKKLDQQYKERIRNAELFLQLETEQVERNYIKEKKAAVKEFEDKKVELKENLIAELEEKKKMIENEKLTMELTGDSMEVKPIMTRKLRRRPNDPVPIPDKRRKPAPAQLNYLLTDEQIMEDLRTLNKLKSPKRPASPSSPEHLPATPAESPAQRFEARIEDGKLYYDKRWYHKSQAIYLESKDNQKLSCVISSVGANEIWVRKTSDSTKMRIYLGQLQRGLF…
Metazoa/Mammalia	Bos taurus	SDS3	BtaSDS3	328	NP_001092361.1	MSAAALLAPAPAPAGAPPAPEYYPEEDEELESAEDDERSCRGRESDEDTEDASETDLAKHDEEDFVEMKEQMYQDKLASLKRQLQQLQEGTLQEYQKRMKKLDQQYKERIRNAELFLQLETEQVERNYIKEKKAAVKEFEDKKVELKENLIAELEEKKKMIENEKLTMELTGDSMEVKPIMTRKLRRRPNDPVPIPDKRRKPAPAQLNYLLTDEQIMEDLRTLNKLKSPKRPASPSSPEHLPTTPAESPAQRFEARIEDGKLYYDKRWYHKSQAIYLESKDNQKLSCVISSVGANEIWVRKTSDSTKMRIYLGQLQRGLFVIRRRSAA
Metazoa/Mammalia	Mus musculus	SDS3	MmusSDS3	328	NP_848737.3	MSAAGLLAPAPAPAAAPAAPEYYPEDEEELESAEDDERSCRGRESDEDTEDASETDLAKHDEEDYVEMKEQMYQDKLASLKRQLQQLQEGTLQEYQKRMKKLDQQYRERIRNAELFLQLETEQVERNYIKEKKAAVKEFEDKKVELKENLIAELEEKKKMIENEKLTMELTGDSMEVKPIMTRKLRRRPNDPVPIPDKRRKPAPAQLNYLLTDEQIMEDLRTLNKLKSPKRPASPSSPEHLPATPAESPAQRFEARIEDGKLYYDKRWYHKSQAIYLESKDNQKLSCVISSVGANEIWVRKTSDSTKMRIYVGQLQRGLFVIRRRSAA
Metazoa/Mammalia	Rattus norvegicus	SDS3	RnoSDS3	388	NP_001418749.1	MSAAGLLAPAPAPAAAPPAPEYYPEDDEELESVEDDERSCRGRESDEDTEDASETDLAKHDEEDYVEMKEQMYQDKLASLKRQLQQLQEGTLQEYQKRMKKLDQQYRERIRNAELFLQLETEQVERNYIKEKKAAVKEFEDKKVELKENLIAELEEKKKMIENEKLTMELTGDSMEVKPIMTRKLRRRPNDPVPIPDKRRKPAPAQLNYLLTDEQIMEDLRTLNKLKSPKRPGLYCKGDLRLALGGSFCVGVGRTLGSGPFSVPLLNPSEISVSWAFWSSALALLVCEASPSSPEHLPATPAESPAQRFEARIEDGKLYYDKRWYHKSQAIYLESKDNQKLSCVISSVGANEIWVRKTSDSTKMRIYLGQLQRGLFVIRRRKFLTYRD
Metazoa/Mammalia	Felis catus	SDS3	FcaSDS3	407	XP_003994760.2	MMESGGSRTACDPEVTAGARSPLPSAGARGGAWRRRGRGRRGCRSSSWRLPRGPVGRRRVGRARGCGPRVTGSAAASGDMSAAGLLAPAPAPAGAPPAPEYYPEEDEELESAEDDERSCRGRESDEDTEDASETDLAKHDEEDYVEMKEQMYQDKLASLKRQLQQLQEGTLQEYQKRMKKLDQQYKERIRNAELFLQLETEQVERNYIKEKKAAVKEFEDKKVELKENLIAELEEKKKMIENEKLTMELTGDSMEVKPIMTRKLRRRPNDPVPIPDKRRKPAPAQLNYLLTDEQIMEDLRTLNKLKSPKRPASPSSPEHLPATPAESPAQRFEARIEDGKLYYDKRWYHKSQAIYLESKDNQKLSCVISSVGANEIWVRKTSDSTKMRIYLGQLQRGLF…
Metazoa/Mammalia	Sus scrofa	SDS3	SscSDS3	326	NP_001230337.1	MSAAGLLAPAPAGAPPAPEYYPEEDEELESAEDDERSCRGRESDEDTEDASETDLAKHDEEDYVEMKEQMYQDKLASLKRQLQQLQEGTLQEYQKRMKKLDQQYKERIRNAELFLQLETEQVERNYIKEKKAAVKEFEDKKVELKENLIAELEEKKKMIENEKLTMELTGDSMEVKPIMTRKLRRRPNDPVPIPDKRRKPAPAQLNYLLTDEQIMEDLRTLNKLKSPKRPASPSSPEHLPATPAESPAQRFEARIEDGKLYYDKRWYHKSQAIYLESKDNQKLSCVISSVGANEIWVRKTSDSTKMRIYLGQLQRGLFVIRRRSAA
Metazoa/Aves	Gallus gallus	SDS3	GgaSDS3	313	NP_001026642.1	MPPGPEYYEEEELESAEEEDGERSARARDSDEDTEDASETDLAKHEEEDFVEMKEQMYQDKLASLKRQLQQLQEGTLQEYQKRMKKLDQQYKERIRNAELFLQLETDQVEKNYVKEKKAAAKEFEDKKIELKENLIAELEEKKKMIENEKLTMELTGDSMEVKPIMTRKLRRRPNDPVPIPDKRRKPAPAQLNYLLTDEQIMEDLRTLNKLKSPKRPASPSSPEHLPATPAESPAQRFEARIEDGKLYYDKRWYHKSQAIYLESKENTKISCVISSVGANEIWVRKTSDSTKMRIYLGQLQRGVFVIRRRSAA
Metazoa/Aves	Nothoprocta perdicaria	SDS3	NpeSDS3	337	XP_025893532.1	MSAAALVSAAPPAPAPPGAPPAAAMPPGPDYYEEEELESAEEEDGERSARARDSDEDTEDASETDLAKHEEEDFVEMKEQMYQDKLASLKRQLQQLQEGTLQEYQKRMKKLDQQYKERIRNAELFLQLETDQVEKNYVKEKKAAAKEFEDKKIELKENLIAELEEKKKMIENEKLTMELTGDSMEVKPIMTRKLRRRPNDPVPIPDKRRKPAPAQLNYLLTDEQIMEDLRTLNKLKSPKRPASPSSPEHLPVTPAESPAQRFEARIEDGKLYYDKRWYHKSQAIYLESKENTKISCVISSVGANEIWVRKTSDSTKMRIYLGQLQRGVFVIRRRSAA
Metazoa/Testudines	Gopherus evgoodei	SDS3	GevSDS3	336	XP_030438406.1	MSAAGLVSPAPPAPVPVGLAPAALPAGPEYYEEEELESAEEEDGERSGRARDSDEDTEDASETDLAKHDEEDYVEMKEQMYQDKLASLKRQLQQLQEGTLQEYQKRMKKLDQQYKERIRNAELFLQLETEQVERNYIKEKKAAVKEFEDKKIELKENLIAELEEKKKMIENEKLTMELTGDSMEVKPIMTRKLRRRPNDPVPIPDKRRKPAPAQLNYLLTDEQXMEDLRTLNKLKSPKRPASPSSPEHLPATLAESPAQRFEARIEDGKLYYDKRWYHKSQAIYLESKENTKISCVISSVGANEIWVRKTSDSTKMRIYLGQLQRGVFVIRRRSAA
Metazoa/Testudines	Chelonoidis abingdonii	SDS3	CabSDS3	336	XP_032655881.1	MSAAGLVSPAPPAPVPVGLPPAALPAGPEYYEEEELESAEEEDGERSGRARDSDEDTEDASETDLAKHDEEDYVEMKEQMYQDKLASLKRQLQQLQEGTLQEYQKRMKKLDQQYKERIRNAELFLQLETEQVERNYIKEKKAAVKEFEDKKIELKENLIAELEEKKKMIENEKLTMELTGDSMEVKPIMTRKLRRRPNDPVPIPDKRRKPAPAQLNYLLTDEQIMEDLRTLNKLKSPKRPASPSSPEHLPATLAESPAQRFEARIEDGKLYYDKRWYHKSQAIYLESKENTKISCVISSVGANEIWVRKTSDSTKMRIYLGQLQRGVFVIRRRSAA
Metazoa/Amphibia	Xenopus laevis	SDS3	XlaSDS3	321	NP_001087071.1	MSSAGVLSPAAAAPDYYEEDELESVEEEDDRSFRGRESDEDTEDASETDVAKHDNVDYVEMKEQMYQDKLASLKRQLQQLQEGTLQEYQKRLKKLDQQYKERIRNAELFLQLETEQVERNYIKEKKAAVKEFEDKKIELKDNLMAELDEKKKMIENEKITMELTGDSMEVKPIMTRKLRRRPNDPVPIPDKRRKPAPAQLNYLLTDEQIMEDLRILNKLKSPKRPVSPSSPEHLPTTQNESPAQRFEARIEDGKLYYDKRWYHKSQAIYLESKENSKLSCVISSVGNNEVWVRKSSDSTKLRIYLGQLQKGVYVIRRRSAA
Metazoa/Amphibia	Nanorana parkeri	SDS3	NpaSDS3	322	XP_018424598.1	MSSVGVMSPAAAAATDYYEEEDLESAEEEDDRSFRGRESDEDTEDASETDLAKHDNVDYVEMKEQMYQDKLASLKRQLQQLQEGTLQEYQKRLKKLDQQYKERLRNAVLNFNLQTEQVERNYIKEKKAAVKEFEDKKIELKENLIAELEEKKKMIENEKLTMELTGDSMEVKPIMTRKLRRRPNDPVPIPDKRRKPAPAQLNYLLTDEQIMEDLRTLNKLKSPKRPVSPSTPEHLPATQTESPAQRFEARIEDGKLYYDKRWYHKSQAIYLESKDNTKISCVISSVGTNEIWVRKSSDSTKMRIYLGQLQRGLFVIRRRSAA
Metazoa/Osteichthyes	Danio rerio	SDS3	DreSDS3	326	NP_001003493.2	MASTLLSPMVDYYNDEEELDSVDEDEDRSFRGRDSEEDTEDASETDLAKHDEDDYVEIKEQMYQDKLASLKRQLQQLQEGTLQEYQKRMKKLDQQYKERLRNADLFLQLETEQVERNYIKEKKAAVKEFDDKKVELKENLIAELEEKKKMVENEKLTMELTGDSMEVKPIMTRKLRRRPNDPVPIPDKRRKPAPAQLNYLLSDEQIMEDLRTLNKLKSPKRQGMDVLSFRASPSSPEHLPSTPVDTPSQRYEARIEEGKLYYDKRWYHKSQAIYLESKENTKISCVISSVGTNEIWVRKTSDSTKMRIYLGQLQRGAFIIRRRSAA
Metazoa/Osteichthyes	Alosa sapidissima	SDS3	AsaSDS3	323	XP_041957656.1	MIKNQMASTLLSPVVDYYNDEEELDSVDDDDDRSFRGRDSEEDTEDASETDLAKHDEDDYIEIKEQMYQDKLASLKRQLQQLQEGTLQEYQKRMKKLDQQYKERLRNADLFYQLETEQVERSYIKERKAAVKEFDDKKVELKENLIAELEEKKKMIENEKLTMELTGDSMEVKPIMTRKLRRRPNDPVPIPDKRRKPAPAQLNYLLTEEQIMEDLRTLNKLKSPKRPASPSSPEHLPTTPLEATTQRYEARIEEGKLYYDKRWYHKSQAIYLESKENTKISCVISSIGANEIWVRKTSDSTKMRIYLGQLQRGAFVIRRRSAA
Metazoa/Cyclostomata	Petromyzon marinus	SDS3	PmarSDS3	394	XP_032800699.1	MAATLHTSPMSLQQQQPPQQLQPPPHQQQQPPLPPHQQQPPPPSPLLPSPPPQPPHASPQETPWSAIDRYYDEQEEASEELDDDDDEEEEEAAAAAARGDGGGGEEEEEEVVERRRRRNARARESDEDTEDASETDLAKHHEDGHVEIKERMYQEKLSSLKKQLQHLHEGTLQEYQKRLRKLDQQCKERIRNADLFLQLETEQVERSYVRERRAAVKEFEDRKVELKESLVAELEEKKKIIETERLTMELTGDSMEVKPIMTRKLRRRPNDPVPLPDKRRKPPPSQLNYLLLDEQIQDDLRVLNKGKPFKRAESPSQRFEARIDDGKLCYDRRCYHKSQPVFLEARDTNKISCVISSIGTNEVWVRKTSDSSKIRVYLSQLQRGKYVLRNRSTS
Metazoa/Cephalochordata	Branchiostoma belcheri	SDS3	BbeSDS3	320	XP_019633526.1	MAASLPHYGEDSRSFHDGFSDDSSTIDGDEDREFDNESDEDTEDASETDQVKREEQHTEMKEQVYKEKLAHLKKQLEELNQHASHPEYLKRLKRLENQHKERSWMAEIIQQFEIETVEKQYIKEKKDAVREFDEEKIKLKESLIQELEERKRMIESERNTMELTGDSTEVKPVLTRKLRRRPNEPLPIPDKRRKPSPVGAPQLNLLLSDDDVLEDLRIVNKGKLSSKKSIHISPPVSPPSPPINSYDARIEEGRLFYDKKWYHRGQTVYVESKDNGKISGTISSVGQNEVWVRRLSDNSKFRVYVSQLQKGKYSIRKRAT
Metazoa/Urochordata	Ciona intestinalis	SDS3	CinSDS3	299	XP_002130717.1	MAGSEYDTFDDDEAKKVHDSDNEDTDDASETDRAKREEATEIKEQIYREKLAQIKQQVALLHAENHPEFCRKQKKLETIHKERQKQLQVYHNYLVAKVEQEHRYEQELAIEEFEAKKTELKGNLISELQEKKKQIETERHSMELTGGFTSSTETKAFTRQLRRRANEPAPTQNEKRRKASPTQINFTLAEDEILQDLKILNKEKPPKDLDRDYVPDQQTINHQDCRLENGKLYFEKRWFHAGQPVFLDYYKDGTRIAAEIVAISDREIWIRKVSDGSKLRIFASQLNRGKCGIKRRTLQ
Metazoa/Hemichordata	Saccoglossus kowalevskii	SDS3	SkoSDS3	289	XP_002735995.1	MASSPYYSPGRASNFNEDISDEEEECSYLSGRSSDEDTEDASETDVAKLEEEFTVMKETMYQEKLAQLKKQLQNLQDGSHSELNKKLKKLEQNYKDRIRVAEASKMYELEFVEREYIKEKKACIKEFEAKKIELKENLIAELEEKKRAIEILPHLNFLLSEDDILEDLKVLNKKILKSLKNMVHSQGKAVTTRRSNHHDSSGNHCSSGNNSHHIYECRIDDGKLFYDKRWYHRGQPVYYENKEGNKVSGVISSVGQSEIWIRKTSDNAKVRIYVTQFQKGKYSIKRRST
Metazoa/Echinodermata	Asterias rubens	SDS3	AruSDS3	345	XP_033628235.1	MVSTLARMSAPSMPRVFDPAYEYDFSDGDDGKDIYHEQESDEDTEDASETDAAKLEEEFTEMKEQMYKEKLASLKKQLQSLSDGTHPELNRKLKKLEQMYKERLRMAEVARCYEIEAVEREFIREKKNAVRDLDQKKVDLKENLLIELEDKRRMIEGDRTALELTGDFNLAVDPLEVKPASTRKLRRRQNEPVPLPEKRRKPSPAQFCFLLLDDEIASDMKALNKQLKSSSTKKSSANSSDKLHTTANNHSGGVPSGSNAGTSGAPSQPKYIVRIADSKLFYEKRWFHRGQNIYVDSKDTGKVSAVISSIGTNEVWVRKTADNQKMRIYVSQMQKGKYKIRKRST
Metazoa/Echinodermata	Strongylocentrotus purpuratus	SDS3	SpuSDS3	367	XP_030848163.1	MSIMLGNKSLPNGVDPAREYEFSDSEDIREKRTTAQQESDEDTEDASETDAAKLEEEYTEMKEMIYKEKLATLKKQLQQVMDGTHPELNRKLKKMEQQFKERLRMAEIAKQVEMELVEREYLKDQKNAGKDFEVKKVDLMETLLLDLDDRRRMIEIEHQSMELTGDSMEIKPVITRKLRRRPNDPIPLPEKRRKPTPGSFCYTLNEEEIASDLKALTKNKSGTTKKSAWKPKTGMKSHSNHSNHNHNSSSGATSNAAGSTNTGSTTTGATGSTNTTTTSSGSHSTGSSSNHKYNVRIEDGKLFYEKRWFHRGQNVYVESKDMGKVSAIVTSIGQIEIWVKKTLDNQKMRIYVTQMQKGKYKIRKRST
Metazoa/Arthropoda	Drosophila busckii	SDS3	DbuSDS3	330	XP_017853309.1	MNAYPFIPTWGESIYDDESIGDERSEEDTDDASETEYRSPHRYGGTNGTSSNNSITNNNTGGNTNNNSELKEQMYQHKLVNLQKQLDELNQLMHPEYMKRVRKLDSQLRERRRLNEIYKDYMRECVERDYQLEKKAALKEFDEKMADLKDNLIADFEDRKRQIENERYSLELTNDSMEIKTTVTRKLRRRPNEPLPVIEKRRKPATGQLLVYQLDDKEIETDLKMIQRGKPMPLQQNGMGSFSNSQQQQNLLPEPISYVDTRIEDNKLLYERRWFCRGQHIYVEGKDMNKFPATITAIGNDVIWVKRSNETKFKINMSHLAKGKISIKRR
Metazoa/Arthropoda	Drosophila melanogaster	SDS3	DmeSDS3	327	AAM51017.1	MSNYYSLLLQADTYDDESIGDERSEEDTDDASETEFRSPSRYGAMNGTSNSNNMGTNSELKEQMYQHKLFNLQKQMEELGQLVHPEYLKRVKKLDSQLKERRRMNEVYKEYMRECVERDYVLEKMAAQKEYDEKMMDLKDNLISDFEDRKRQIENERFSIELTNDSMEIKTTITRKLRRRPNEPLPVIEKRRKPATGQLLVYQLDDKEIESDLKIIQRGRPNPVPQQNGSGSYGSGSQQQQSVHVLAEPTSNSGLVETRIEDNKLLYERRWFCRGQQVYVEGKEMSKFAATITAIGNEVVWVKRTNETKVKINMSHLAKGKISIKRR
Metazoa/Mollusca	Biomphalaria glabrata	SDS3	BglSDS3	336	XP_013082405.1	MSIVANSPRNGTNDCVDADSSEMDDDKEGDENASDEDTADASETEDKPKAPNQNAPPSTVQRTEIKEQMYQDKLAQIKKHIGMLQEGSLPEFLKRTKKIELHYRERLRQNEISKSVEIERADKNYQTDCNNAQKEFEKEREALKERLLEQYKEKKIDMKESLISDLKEKRGLIELERQTVDLNGADFMEVKPTMTRKLRRRPNDPVPIPEKRRKPSPAQVSLLLDDEQISADLRVLLKVSGKPVAKKQVLTTPGPVTENTSDVRIEDGRLWYDKKWFQRNTMVQIDSKEGGPRIYGTITNIGNQEIWIKRSGDNSKLRIYISQFHKGKFVMKKRTT
Metazoa/Mollusca	Mytilus edulis	SDS3	MedSDS3	312	XP_071178631.1	MASYASSRDENNSDFEEVDSFDCDELDAQATDEDTEDASETDQAKQETEYTEIKEQMYQDKLAHLKKQLQQLQDGTLPEYIKKRRKIEQQYKERIRINEIWRDFELEVVEREYIKEKKATAKDFEEKKIDLKESLILEYEDKSKLIESERNSLDLTGSNFMLSDTLETKAPSTRRLRRRPNDPMPLPEKRRKASPVQIDFYLDDADIIDDLRIINKVSGKPFTKKITSSPPSPIENNSELKIEDGRLFYDKRWFHRNQPVFIEGKDIGKLNGVITAIGTQEIYVRKLSDSSKIKIYLSQLQKGRYILRRRQT
Metazoa/Mollusca	Pecten maximus	SDS3	PmaxSDS3	315	XP_033748298.1	MASSYTSSPRYVNDDDLDDDDLFDFDDDRDYDDNCTDEDTEDASETDMAKQQTEYTEIKEQMYQDKLAHLKKQLQQLQEGTLPEYIKKRRKIDQQFKERMRINEIWREYELEVVDRDYIIEKKIAAKDFEEKKIDLKEHLIADYEEKKRNIENERSSIDLMGGFLLSDSMEVKPITTRKLRRRPNDPIPLPEKRRKPSPAQLNFFLSEEDIMDDLRIINKVSGKPISKKSNLVHSPLETTVEARIDDGRLYYDKRWFHRNQPVFVECRDSANFNGVITAIGTQEIYVRKIEDNFKIRIYVSQLQKGRYMLRRRST
Metazoa/Mollusca	Crassostrea virginica	SDS3	CviSDS3	327	XP_022337528.1	MKTNMASSYTSSPRYVNDTDYDDVDSLDLDDDRDFDENFTDEAMASFNTEDASETDMVKRETEYTEIKEQMYQDKLAHLKKQLQQLEEGTLPEYIKKRKKIDQQYKERIRVNEIWREFELDVVEREYIKEKKASVKDFEVMFQEKKIELKENLIVELEEKKKNIENERHSMDLTGGFLLSDSMEIKPVTTRKLRRRPNDPMPLPEKRRKQNPAQLNLFLDDEDIMDDLRIINKVSGKPVSKKVTPHPSPIEPIIAEAKIDDGRLYYDKRWFHRNQPVFVESKDMGKFTGVITTVGTQEIWIRKIPDNCKMRISVGQLEKGQIFLRRR
Metazoa/Mollusca	Octopus sinensis	SDS3	OsiSDS3	311	XP_029639674.1	MAASYMSPRYNNDLDYDDCVSSDYDDDRDIEANLSDEDTEDASETDMVKREEEYTEIKEQMYQDKLLQIKKQLQQLQEGVLPEYMKKNCRIEQQYRDRLLSNEIWRGYEQEVVEKEWIKEKQAAVKDFEEKKFGLKENLIAEFEEKKRHIENERSTMELTGDSMEVKPVMTRKLRRRPNDPMPLPEKRRKPSPAQLNYILDESEILEDLKALNKLSGRPLQKKPVSPPNSVDSSLPMEAKIEDGRLYYDKRWFHKGQPVYIEAKDMEKIMGIISTIGTQEILVKRCDNNSKLRIYLTQLQKGKYSMCRRSM
Metazoa/Cnidaria	Nematostella vectensis	SDS3	NveSDS3	399	XP_001636653.1	MPKPKLKGNNSNTRNRSKAHRRSRTRNGIKDSKNMVFMKKGKVVQAARSVSPRSDSSAASGDHEGACELGSASDSKMAAMFVREPSFDDNRSDLIDDEEDRGFLRHSDSDEDTEDASETDMAKLEEEFTEMKEQMYQEKLQDFKNQLQQLKSGKHQEYLKRLNKLEKIKDDRLVISEICRKYEIELVEKEYIREKQAVQQEYENKKVELKDTLMSELLEKKKTIENERVTMELTGDSVEIKPAVTRKLRRRPNEPLPAPEKRRKTSPQINYLLDEQDIMDDLRALNKLVLPMESRSNSPAPSLTKSSNSRIKGGNSGNSVDMGDVRIEDGKLYYDKKWFSKGTSIIVENRENGKYSGTLSSVGQAEIWVKKTDNTKAKIYLSSLLKGKFTLRKKNSNSS
Metazoa/Cnidaria	Stylophora pistillata	SDS3	SpiSDS3	412	XP_022781539.1	MPKLKGVEGTKSHKKMRRKRSTANTVKGKSKLGGKGKKSGRSVSPRSDSSEDSVFGNQACAPRTSGRIKKMAAVFNREASFDDNRSDVYDDEEDRGFFHMNESDEDTEDASETDMAKLEEEFTEMKEQMYQEKLQDFKQQLQNLNSGKHSDYTKRLNKLDLVRTERLLIAEICRKYEIELVEKEYIREQKAAQEEYEQKKVELKETLLNELQEKKKVIETERSSMELTGDSVEVKPAVTRKLRRRPNDPLPAPEKRRKTSPQINYMLDEEDIMDDLKALNKLVSLPGEVTSSQGQSQNKTGSSRLKISSGNGSHSEISYPVEVRSEDGRLLYDKKWFNKGCSVVVETRENGRYSGSLHSIGQSEIWIKKTDNTKVRIYISSLMKGKFHLKKKNASSSNN…
Metazoa/Cnidaria	Pocillopora damicornis	SDS3	PdaSDS3	413	XP_027059074.1	MPKLKGVEGTKSHKKMRRKRSTASTVKGKRKLGGKGKKQSGRSVSPRSDSSEDSVFSNQACAPRTSGRIKKMAAVFNREASFDDNRSDVYDDDEDRGFFHMNESDEDTEDASETDMAKLEEEFTEMKEQMYQEKLQDFKQQLQNLNSGKHSDYTKRLNKLDLVRTERLLIADICRKYEIELVEKEYVREQKAAQEEYEQKKVELKETLLNELQEKKKVIETERSSMELTGDSVEVKPAVTRKLRRRPNDPLPAPEKRRKTSPQINYMLDEEDIMEDLKALNKLVSLPGEVSSSQGQSQNKTGSSRLKTSSGNGSHSEISYPVEVRSEDGRLLYDKKWFHKGCGIVVETRENGRYSGSLHSIGQSEIWIKKTDNTKVRIYISSLMKGKFHLKKKNSSSSN…
Metazoa/Placozoa	Trichoplax sp. H2	SDS3	TriSDS3	285	RDD47420.1	MGDRIYPEDVEGSDSYAYESDEDLVLTKHSSNSSDTEDASETDQAKMEEDFAELKEIMYKEKLKSLKEELQQIRDGVHPEYLKRLRELERMRDERTFFAIFTAFLVEIDANVAMIEKEHQQEREHSLADHENLIKELKDSILSDLQDKKRTVDAERQVMEITGNSGMLNKTYVIYCLLTSISEQEILDDLKLLQKSKPINSKAASDVSISAEARIEDGKLFYEKRWYHRGQHVYIEGKDTARISGILSSIGHNEFLVKKTADGSKMRISITQLINGKYSIKRRST
Metazoa/Porifera	Amphimedon queenslandica	SDS3	AquSDS3	305	XP_011410137.1	MEAGAYTAGKRHHSSTDEDTEDASEPELFKMDGPEGSQGSSSYKEKIAILEEHLKQVNEGTFPEYVRRLQELKELRDKRIFMAEIFKEYELNAAKEEYDRERSQAILECETKRSDLKDNLLMELQEKKKTVENLRSSMEITTGAYLFEPKMMVTRKLRRRNYESLPLPEKRRRSSPFFSTLVYELDENDIEEDLKYICKGKTTPVSSLVSGRPTVSAPAPSLTVASPEVVYDVRVEDGKLHYEGKSYGKNQHVIVESKERGSEAAVISSISHSEIIVKLLPEHAKLRIYLSHLSRGRYIIRKKNS
Eumycota/Ascomycota	Saccharomyces cerevisiae	SDS3	SceSDS3	327	QHB09296.1	MAIQKVSNKDLSRKDKRRFNIESKVNKIYQNFYSERDNQYKDRLTALQTDLTSLHQGDNGQYARQVRDLEEERDLELVRLRLFEEYRVSRSGIEFQEDIEKAKAEHEKLIKLCKERLYSSIEQKIKKLQEERLLMDVANVHSYAMNYSRPQYQKNTRSHTVSGWDSSSNEYGRDTANESATDTGAGNDRRTLRRRNASKDTRGNNNNQEESDFQTGNGSGSNGHGSRQGSQFPHFNNLTYKSGMNSDSDFLQGINEGTDLYAFLFGEKNPKDNANGNEKKKNRGAQRYSTKTAPPLQSLKPDEVTEDISLIRELTGQPPAPFRLRSD
Eumycota/Ascomycota	Brettanomyces bruxellensis	SDS3	BbrSDS3	297	VUG17493.1	MSKKDKKKIQIKSKIDRLEQQFKTDKDYHYRDALIQLQYKLSSLHSSSDPQYLQNVRDFEEQRDAELLRLRLAEEYQVQFINKQFKEDYDKISEDTKRIVQMVKQKLQNRVISRIRQLKEDKALIDIATSSSSTGHVGTRYHHPMNIGSAVGGTSRAESGYNSGFDSSSSFFLSSERRSRRHKRYDETGFMDSNAEDSYDSTGATTGYGSAGGRKRHKAKNTSSSNEKQEKPILTDNPKLNIFLYGEDLLKRKEKASMRYSSKGYEGCPPLKPEEVNEDLDLLRNATGAIQLHKRGH
Eumycota/Ascomycota	Cyberlindnera jadinii	SDS3	CjaSDS3	272	CEP20551.1	MINNSTNNSTNNPNKKDKRRATILSKLYKLEESFCVDRDYYYRGMLQTLQQKLMTAHAGTNEELKEKYLDLEEERDYELVRLRLWEEYQADRAEKEFQEAVEKANKEHDEMVKVVKERLYASLEKQIKQLKEDKVLLDMANSHSYNMDTTIDLHKNTRSQQSLKESSISTMGYGSDRTRVHRRRHDYTSQAEDTNASANESGNTSAAGGGRRKKTRYSSAEESWLSDGDLSSLLFGDRKDKPSTRHSNKSYQPPNSLKNEEISEDLNFLRGL
Eumycota/Ascomycota	Kluyveromyces lactis	SDS3	KlaSDS3	319	QEU62739.1	MDEVQYSMMSSGVKKGQGAKQNGGAISAGVGQDLSRKDKKRLQFEGKVGKIRTSFAKDKDVHYRDRLTLLQTDLTTLHQGNNPEFLRKLRDLEEDRDLELVRLRLFEEYRIYRSKVEFQEDIEKAKQEHERMIKLCKEMLYESLQKTIKKLQEERLLLDVANTQSYSMDYSRGKFQKQTRSSTQNSANFSAWDSSPNDVSQTESGNETGNTTDRRSLRRRAATNQNRAQTPANITPANGSGKSSNTNSDAELMQYLSDSSELQALLFGKEKEKEKKMGRGHQRLSTKSAPILQSLTPDEVTDDISLIRKLTGQVPAPFK
Eumycota/Ascomycota	Candida metapsilosis	SDS3	CmeSDS3	350	XP_067549719.1	MEDYKRNGTATDTLSKRDKRRNNIATRLQKLESTFKNDRDIFYRNSLHELQNKLASLQQGTNEEYVTKKIQLEEVRDYELTKLRLWEEYQVKSIEMEYNEALQKAKENHDKMIKLIKEKLYDKLQKQIKTLKEDKYLLNLLNSNSYNEGGSNRDNETLAAAMGLNLHDRRSLRKRGEYFGRFVTGEMDDLSDGGGGSLNGNLSSAQNGSGYISSGKRRRLHTTRYSSNDEVSSSTASAKPWHNGHASSAAQHSSVYAHSRSNGGANSGYESNFSDKDYDALNSFIMENEDGVKSLIYDGNGLNGEDGSHSTYKVQTRGSHKQFVGPQGLKPEELNDDLVLLRTAIVKKEK
Eumycota/Ascomycota	Torulaspora delbrueckii	SDS3	TdeSDS3	323	XP_003682809.1	MSQKQLNQELSRKDKRRHNIESKVGKIQHSFVIDKDIHYKNRLTALQTNLTTLHQGNNWSYLRKLRDLEESRDLELVRLRLFEEYRVSRSSIEFQEDIETARQEHERLVKLCKEKLYETIEQKIKQLQEDRLLMDVANAHSYAMDYNRTKYQKYTRSHTTSGWESSSNELNRDSPSESATDTGTERRSLRKRAATKGANGPSRLANPIEESDFQTNSSTSALPLTNGNGPSRQPTTDMRTDATSDADLFQNVSDYGDLQALLFGEKDQDKANDKKKHRTSQRYTAKAAPPLQSLNPDEVTEDIAFIRQLSGQPPAPFKSRIIE
Eumycota/Ascomycota	Nakaseomyces bracarensis	SDS3	NbrSDS3	358	XP_070906884.1	MDDVETRLANDVPRKDKRRVNLENKVSKIQHGFVAERDSYYRDRLTSLQTDLTSLHQGNNELFLRRLRDLEEMRDLELVRLRLYEEYRVYRSGIEFQEEIEKTKEDHERMVKICKERLYQNVEMKIKRLQEERLLMDVANIHTYSMDYDRPHYQKNTRSHTANGWESSSNDFGKETANESATDTGLSGFGNERRSLRRRVVLGREGSGAVDGMNGGNATSGYTSGGLNGDGYNYGKSYNTEDSDGGRYTNGYASTSGRTGKGNQNSSGYKTDLNSDSEFLQSIGDGAELYNLLFGDKNTGKKDGKEGKSDKKKPRGAQRYSMKTAPPLQSLKTEEVTEDIALIRELTGQPPAPFRVDK
Eumycota/Ascomycota	Saccharomyces eubayanus	SDS3	SeuSDS3	327	XP_018221535.1	MAIQKVSNKDLSRKDKRRFNIESKVNKIYQNFYSERDNQYKDRLTALQTDLTSLHQGDNGQYARQVRDLEEERDLELVRLRLFEEYRVSRSGIEFQEDIEKAKGEHEKLVKLCKERLYSSIEQKIKKLQEERLLMDVANVHSYAMNYSRPQYQKNTRSHTVSGWDSSSNEYGKDTANESATDTGAGNDRRTLRRRNASKEVRGNNNNQEESDFQTGNGSGSNGQGSRQGSQFPHFNNPAYKSGMASDSDFLQGINEGTDLYAFLFGEKNPKENANGNEKKKSRGAQRYSTKTAPPLQSLKPDEVTEDISLIRELTGQPPAPFKLRSD
Eumycota/Ascomycota	Naumovozyma castellii	SDS3	NcaSDS3	334	XP_003675071.1	MPAQRINLRDLSRKDKKRYNIETKISKLHHNFINDRDIHYKDHLTQLQTHLTTLHQGGNTKLNRKIRDLEEERDLELCRLRLFEEYRVSRSGIEFQEDIERAKDDHEKLVKICKEKLYSTIENKIKKLKEERLLMDVANVHSYSMDYSRPHFQKNTRSHTTSGWESSPNDFVKELANESATDTGTERRALRRRGATKDGKGKYGSFTTGGSGNNTDESDFQTGYSTGANPTSTTGWMGGHGGAKHNGYNTDANSNSDFFQGISDHEELRALLFGEKVQSEKPENKKKRTSQRYSTKSAPPLQSLNMDEVTEDIALLRQLTGRPPAPFKVKETTD
Eumycota/Ascomycota	Trichomonascus vanleenenianus	SDS3	TvaSDS3	329	CAN6653470.1	MDSYYVPPPQSSWDYRYQVDPSYYYRGQQPPPPPPPPPPPQYGGYIQQYAPIAHHHQPVAAAPVTSKRDKRRQTMASRYVQLNEAFETDRDIHYRQMLHTLQTTLTSLHTGANAEFQERLHDIEERRDYELVKLRLYEQYLIERAEGEYHKQVEQAHEEHEQMMQMVKERLMSRLEAQRKKLREDKALLDIANDHSVFLSYDRGGPPASTDNNTAAGLAPGSPQNGGASSDHRRRRRRQEMSAAATYDELSALSGDGKSSQPKRARGSGGNRTGASDGSDRDVLEGVLFAKERDVPTTRHTSRSYQGVPPLKPDEAMEDIALIRSLIKS
Eumycota/Ascomycota	Yarrowia lipolytica	SDS3	YliSDS3	285	QNP99677.1	MLAKKDKRRQSIAYRLGHISDMFESDRDRHYRDMLRTLQNTLSSLHAGSNMDFLEKLVDLEETRDKGLVQLKLWEQYQLDSVNSEYDAEVAVAEEDYTRMVKMVQERLMSRITLQRKRLREDRAVLDIANDNMLLLSGAGNRSSYTNEMSLDDRGSSPFLSAGDFERRPVRRSRITHTNDYDDSAMSGRESGSSKRRRGGTTENDGYRSGGIPSEDNAFSDRDGGLEGLLFKGEESERPGRGQGGHGSSRHSRSYQGVTPLKTEDAKDDLNQIKSGIMSAKKIKR
