# Supplementary material for: A sponge homolog of BRMS1 reveals ancient origin of metastasis-suppressing functions
Source: BMC Biol. 2026 May 5;24:118. doi: 10.1186/s12915-026-02616-5 (PMC13173789; doi:10.1186/s12915-026-02616-5)
Supplement: Supplementary file 3 — Additional file 3: The amino acid sequence identity and similarity percentages of BRMS1 homologs from selected species. [file 12915_2026_2616_MOESM3_ESM.xlsx]

## Sheet: Sheet1
	HsaBRMS1L	PanBRMS1L	MmulBRMS1L	BtaBRMS1L	MmusBRMS1L	RnoBRMS1L	FcaBRMS1L	SscBRMS1L	OanBRMS1L	NpeBRMS1L	GgaBRMS1L	CabBRMS1L	GevBRMS1L	NpaBRMS1L	XtrBRMS1L	XlaBRMS1L	AsaBRMS1L	DreBRMS1L	PmarBRMS1L	HsaBRMS1	PtrBRMS1	MmulBRMS1	BtaBRMS1	MmusBRMS1	RnoBRMS1	FcaBRMS1	SscBRMS1	OanBRMS1	CabBRMS1	GevBRMS1	NpaBRMS1	XtrBRMS1	XlaBRMS1	AalBRMS1	DreBRMS1	PmarBRMS1	BbeBRMS1	CinBRMS1	SkoBRMS1	SpuBRMS1	AruBRMS1	DbuBRMS1	DmeBRMS1	McoBRMS1	SphBRMS1	OsiBRMS1	CgiBRMS1	CviBRMS1	PmaxBRMS1
HsaBRMS1L		87.5	97.6	100	97.3	97.6	100	100	98.5	92.8	92.5	92.8	92.5	88.2	88.2	87	83.8	79.2	62.3	41.9	41.7	39.2	37.4	40.1	40.4	37.1	40.4	42.4	55.5	55.6	52.8	52.8	43.9	51.3	40.3	40.5	41.1	34.2	51.1	45.2	49.1	31.8	30.2	39	38.6	38.7	40.9	40.7	40.5
PanBRMS1L	89.2		89.5	87.5	89.2	89.5	87.5	87.5	86.4	85.1	84.8	85.1	84.8	80.7	80.7	79.6	76.4	72.2	57	38.9	38.6	35.6	37.3	36.7	37	34.5	36.7	38.9	50.8	51.1	48.4	48.4	40.5	46.9	37.1	37.1	37.6	33.4	46.7	41.4	44.9	29.1	27.7	35.7	35.3	36.1	37.6	37.2	37.1
MmulBRMS1L	97.6	89.5		97.6	99.7	100	97.6	97.6	96.4	95.1	94.8	95.1	94.8	90.1	90.1	88.9	85.2	80.6	63.6	43.4	43.1	39.8	37.9	41	41.3	38.5	41	43.3	56.7	57	54	54	44.8	52	41.1	41.3	41.9	36.3	52.1	46.2	50.2	32.5	30.9	39.9	39.4	39.2	41.8	41.5	41.4
BtaBRMS1L	100	89.2	97.6		97.3	97.6	100	100	98.5	92.8	92.5	92.8	92.5	88.2	88.2	87	83.8	79.2	62.3	41.9	41.7	39.2	37.4	40.1	40.4	37.1	40.4	42.4	55.5	55.6	52.8	52.8	43.9	51.3	40.3	40.5	41.1	34.2	51.1	45.2	49.1	31.8	30.2	39	38.6	38.7	40.9	40.7	40.5
MmusBRMS1L	97.6	89.5	100	97.6		99.7	97.3	97.3	96.1	94.8	94.5	94.8	94.5	89.8	89.8	88.6	84.8	80.9	63.6	43.7	43.4	39.8	37.9	41	41.3	38.5	41	43.3	56.7	57	54	54	44.8	52	41.1	41.3	41.9	36.1	52.1	46.2	50.2	32.5	30.9	40.2	39.4	39.2	41.8	41.5	41.4
RnoBRMS1L	97.6	89.5	100	97.6	100		97.6	97.6	96.4	95.1	94.8	95.1	94.8	90.1	90.1	88.9	85.2	80.6	63.6	43.4	43.1	39.8	37.9	41	41.3	38.5	41	43.3	56.7	57	54	54	44.8	52	41.1	41.3	41.9	36.3	52.1	46.2	50.2	32.5	30.9	39.9	39.4	39.2	41.8	41.5	41.4
FcaBRMS1L	100	89.2	97.6	100	97.6	97.6		100	98.5	92.8	92.5	92.8	92.5	88.2	88.2	87	83.8	79.2	62.3	41.9	41.7	39.2	37.4	40.1	40.4	37.1	40.4	42.4	55.5	55.6	52.8	52.8	43.9	51.3	40.3	40.5	41.1	34.2	51.1	45.2	49.1	31.8	30.2	39	38.6	38.7	40.9	40.7	40.5
SscBRMS1L	100	89.2	97.6	100	97.6	97.6	100		98.5	92.8	92.5	92.8	92.5	88.2	88.2	87	83.8	79.2	62.3	41.9	41.7	39.2	37.4	40.1	40.4	37.1	40.4	42.4	55.5	55.6	52.8	52.8	43.9	51.3	40.3	40.5	41.1	34.2	51.1	45.2	49.1	31.8	30.2	39	38.6	38.7	40.9	40.7	40.5
OanBRMS1L	100	89.2	97.6	100	97.6	97.6	100	100		93.1	92.8	93.1	92.8	87.9	87.9	86.7	84.7	79.8	63	41.6	42	39	37.2	39.8	40.1	36.5	40.2	42.1	55.2	55.3	52.8	52.2	43.6	51.3	40.1	40.9	41.3	33.7	51.4	45.2	49.1	32.4	30.2	38.7	38.3	38.4	40.9	40.9	39.9
NpeBRMS1L	95.8	87.8	98.1	95.8	98.1	98.1	95.8	95.8	95.8		99.1	98.8	98.5	91.4	90.4	89.2	86.1	79.4	65.2	42.8	42.2	40.9	37.9	40.4	40.7	38.5	41.3	43.9	56.8	57.1	53.7	54.6	45.4	52.5	40.6	41.2	43.2	35.4	51.8	45.7	49.5	32.3	30.3	39.9	41.4	39.9	40.3	40.9	41.4
GgaBRMS1L	95.5	87.5	97.8	95.5	97.8	97.8	95.5	95.5	95.5	99.7		98.5	98.1	90.4	90.1	88.9	85.2	79.1	65.5	41.2	41.2	40.9	37.9	40.4	40.7	38.5	41.3	43.6	56.5	56.8	53.4	54.6	45.2	52.3	40.6	41.2	43.2	35.7	51.5	46	49.2	32	30.3	39.9	41.1	38.7	40.3	40.9	41.1
CabBRMS1L	95.5	87.5	97.8	95.5	97.8	97.8	95.5	95.5	95.5	99.7	99.4		99.7	90.7	90.4	89.8	85.5	79.7	65.2	41.6	41	39.9	37	39.4	39.8	37.6	40.4	42.7	56.7	57	54	54.3	45	52	41.2	40.6	42.9	34.7	51.2	45.4	48.9	31.7	30.3	40.2	41.4	40.2	40.3	40.9	40.8
GevBRMS1L	95.5	87.5	97.8	95.5	97.8	97.8	95.5	95.5	95.5	99.7	99.4	100		90.4	90.1	89.5	84.2	79.7	65.2	41.6	41	39.9	37	39.4	39.8	37.3	40.4	42.7	56.4	56.7	54	54	44.7	52	41.2	40.6	42.9	34.7	51.2	45.4	48.9	31.7	30.3	40.2	41.4	40.2	40.3	40.9	40.8
NpaBRMS1L	93.6	85.3	95.4	93.6	95.4	95.4	93.6	93.6	93.6	96.3	96	96	96		96.9	95.7	86.3	80.2	65.3	42.6	42.6	40.8	38.6	41.1	41.4	38	42	43.3	58.4	58.7	54.3	54	45.6	51.4	41.4	41.5	43	33.6	52.6	45.5	49.4	31.5	29.9	38	39.4	38	40.9	41.6	40.7
XtrBRMS1L	93.6	85.3	95.4	93.6	95.4	95.4	93.6	93.6	93.6	96	95.7	95.7	95.7	99.1		97.8	83.8	79.9	66.4	42	42	40.2	38	40.5	40.8	37.4	41.4	42.9	58.1	58.4	54	53.4	45	51.7	41.1	41.2	42.7	34.1	52.9	45.8	49.1	31.8	30.2	38.3	40	38.3	40.9	41.6	40.4
XlaBRMS1L	92.4	84.2	94.1	92.4	94.1	94.1	92.4	92.4	92.4	94.7	94.4	95	95	97.8	98.8		82.9	79.6	66.4	41.7	41.7	39.9	37.7	40.2	40.5	37.1	41.1	42.6	57.8	58.1	53.4	53.1	44.7	51.4	40.6	40.9	42.7	34.1	52.6	46.2	48.8	31.5	30.2	38.3	39.7	38.3	40.9	41.6	40.4
AsaBRMS1L	92.7	84.8	93	92.7	93	93	92.7	92.7	92.7	93.3	93	93	92.4	93.3	92.7	91.5		80.5	62.5	43.3	43.3	40.3	38.1	40.6	40.9	36.3	40.9	42.6	57.6	57.6	54.7	55.3	45.8	50.1	40.8	40.8	42	35.1	51.2	43.3	48.9	32.1	31.3	38.3	38.6	39.1	40.6	41	40.4
DreBRMS1L	89.1	81.4	90.7	89.1	90.7	90.7	89.1	89.1	89.1	90.4	90.1	90.4	90.4	90.7	90.1	89.2	91.5		60.7	43.9	43.9	40.8	38.3	41.6	41.9	37.1	41.4	42.8	55.5	55.8	52.5	53.7	43.6	48.3	41.4	41.5	40.4	32.8	52.8	44.3	47.7	32	30.3	39.2	37.2	38	40.9	41.6	41
PmarBRMS1L	78.5	72	80	78.5	80	80	78.5	78.5	78.5	80.6	80.6	80.6	80.6	81.5	82.2	81.8	78	77.5		45.3	45.3	44.4	41.4	44.1	44.4	39.6	44	45	59	59.6	55.5	55.2	45	54.2	40.6	42	41.8	34.9	56.6	43.4	50.3	32.7	31.7	41.7	39	40	41.3	42.9	41.4
HsaBRMS1	59.7	55.1	61.6	59.7	61.6	61.6	59.7	59.7	59.4	59.8	58.8	59.4	59.4	60.6	60.6	60.2	59.1	62.2	60.9		99.3	76	69.2	71.4	72.7	69.6	74.3	68.4	55.6	55.3	49.2	48.9	44.3	45	43.8	39.2	38.2	28.3	35.2	31.8	31.5	34.2	31.9	34.4	35.9	34.9	36.8	38	34.9
PtrBRMS1	59.4	54.3	60.7	59.4	60.7	60.7	59.4	59.4	59.4	58.8	59.1	58.5	58.5	59.9	59.9	59.6	58.5	61.6	60.6	99.3		76	69.2	71.4	72.7	69.6	74.3	68.4	55.6	55.3	49.2	48.6	45.2	45.7	43.8	38.9	38.3	28.3	35.2	31.7	31.9	34.2	31.6	34.4	35.9	34.9	36.8	38	34.9
MmulBRMS1	54.5	49.9	55.7	54.5	55.7	55.7	54.5	54.5	54.2	55.7	55.7	55.4	55.4	56.5	56.8	56.5	54.6	56.7	57.8	78	78		87.4	93.1	94.7	78.6	95.5	87.4	55.4	55	50.2	49.5	44.3	45	54.6	44.9	36.8	28.5	34.7	31.6	30.6	36.8	34.3	41.9	43.5	39.2	45.4	47.2	43.7
BtaBRMS1	55.2	52.1	56.3	55.2	56.3	56.3	55.2	55.2	55.2	55.1	55.1	54.8	54.8	56.8	57.1	56.8	54.9	56.7	57.5	78	78	90.4		83	84.8	72.6	87.8	81.2	52.7	52.4	46.7	46.7	42.1	42.3	49.8	42.8	34.5	26.9	32	29.1	29.6	35.1	31.6	39	40.7	36.8	43	44.2	41.3
MmusBRMS1	55.2	50.1	56	55.2	56	56	55.2	55.2	55.2	55.1	54.8	54.8	54.8	55.9	56.2	55.9	54.9	57	57.8	76	76	97.2	88.1		97.6	77	91.5	85	54.4	54.1	49.2	49.2	44.6	44.7	54.2	45.7	34.4	27.8	35.4	30.9	32.3	38	36.1	43.5	45.1	40	46.9	48.8	44.9
RnoBRMS1	55.2	50.1	56	55.2	56	56	55.2	55.2	55.2	55.1	54.8	54.8	54.8	55.9	56.2	55.9	54.9	57	58.2	76.6	76.6	98	89.3	98.8		78.2	93.5	86.2	55	54.7	49.5	49.5	44.9	44.7	54.2	45.7	34.7	28	35.1	31.3	31.7	37.8	35.7	44	45.1	40	46.9	48.8	44.9
FcaBRMS1	51.8	47.4	52.9	51.8	52.9	52.9	51.8	51.8	51.8	52	52	51.7	51.7	53.1	53.4	53.1	50.9	52.9	52.9	75	75	83.7	79.6	82.9	83.3		80.5	73.9	48.6	48.3	45.6	45.3	40.4	40.3	44.3	39.7	32.1	23.7	27.6	26.6	28.1	32.7	32.1	34.5	37	34.6	39.1	39.8	37
SscBRMS1	54.5	49.9	55.7	54.5	55.7	55.7	54.5	54.5	54.2	54.8	54.8	54.5	54.5	56.5	56.8	56.5	54.6	56.7	57.2	77.6	77.6	98.8	90	96.3	97.6	83.3		89.5	57.2	56.9	49.8	49.8	44.6	45.2	54.2	45.3	36.5	28.3	33.1	31.3	31.7	38.3	35.2	41.3	45.1	40.1	44.2	47.6	44.9
OanBRMS1	55.5	50.7	56.7	55.5	56.7	56.7	55.5	55.5	55.5	55.7	56	55.7	55.7	56.2	56.2	55.9	55.8	57	56.3	74.3	74.3	94.3	86.7	92.3	92.7	79.8	94.7		59.9	59.6	52.6	53.2	47.4	46.7	55.9	46.9	35.2	27.8	33.7	32	32.6	36.5	34.3	45.2	44.5	39	47.7	49.6	47
CabBRMS1	74.8	68.1	75.2	74.8	75.2	75.2	74.8	74.8	74.8	74.9	74.9	75.5	75.5	76.1	76.1	75.5	76.5	74	77.1	67.9	67.9	65.4	65.4	65.1	65.1	60.2	66.4	66.7		99.1	71.2	71.5	57.4	62.1	44.6	37.4	37.3	33.9	46.8	41.4	44.4	32.6	30.5	36.3	36.7	35.3	37.4	37.9	35.8
GevBRMS1	74.8	68.7	75.8	74.8	75.8	75.8	74.8	74.8	74.8	75.2	75.2	75.8	75.8	76.8	76.8	76.1	76.8	74.6	77.7	67.6	67.6	65.1	65.1	64.8	64.8	60.2	66.1	66.4	99.1		71.8	72.1	57.7	63	44.9	37.4	37.6	33.7	47.1	41.1	44.7	32.6	30.5	36.6	36.4	35.3	37.4	37.9	36.1
NpaBRMS1	73.9	67.6	75.5	73.9	75.5	75.5	73.9	73.9	73.9	73.4	73.4	74.9	74.9	75.5	75.8	74.8	75	73.7	75.7	65.4	65.4	63.8	63.8	62.5	62.9	59	63.5	64.8	85	85.6		95.3	77.1	56.1	41	33.2	37.1	31	46.9	38.2	41.9	33	32	36.3	35.9	33.5	37.1	38.6	34.1
XtrBRMS1	73.6	67.3	75.2	73.6	75.2	75.2	73.6	73.6	73.3	76.5	76.2	76.5	76.5	75.5	75.2	74.5	76.5	76.5	76.9	67.1	65.8	64.2	64.9	63.6	63.9	60.1	64.6	65.8	85.9	86.5	97.8		79.1	56.4	42.2	33.5	36.5	31	47.1	38.2	44.1	32.7	31.9	36.3	33.9	33.5	37.4	38.3	35.8
XlaBRMS1	66.2	64	66.2	66.2	66.2	66.2	66.2	66.2	65.9	65	65	65.9	65.9	66.2	65.9	65.3	67.3	65	67	61	61.3	57.9	58.5	57.3	57.6	55	58.2	59	75.1	75.4	82.2	83.4		44.7	38.7	32.3	34.1	28.3	37.7	31.8	35.4	30.2	28.6	33.1	32.1	31.3	34.2	35.2	33.1
AalBRMS1	71.5	67.9	70.6	71.5	70.6	70.6	71.5	71.5	71.5	71.8	71.8	71.8	71.8	71.8	71.5	71.2	72	68.3	72	60.2	60.8	58.2	58.5	58.2	58.2	54.8	58.2	58.5	76.9	78.1	73.2	74.1	67		59.9	34.8	36	35.1	46.9	39.7	43	30.3	31.6	35.2	33.7	36.8	36	36.5	35.4
DreBRMS1	55.5	50.7	56.7	55.5	56.7	56.7	55.5	55.5	55.5	57.3	57.3	57.9	57.9	58.1	58.1	57.1	56.4	57.3	58.2	62.2	62.2	71.2	72	70.8	70.8	62.7	71.2	73.1	60.9	61.2	60.6	61.4	55.9	71.8		43.5	33.7	29.8	35.3	32.6	33.5	35.9	33.2	39.9	40.6	38.1	42	43.9	42.1
PmarBRMS1	55.2	50.4	56.3	55.2	56.3	56.3	55.2	55.2	54.8	56.3	56.3	56	56	57.1	57.1	56.8	56.1	55.7	57.5	56.9	56.6	66.5	62.6	65.7	65.7	61.9	66.9	66.5	52.9	52.6	52.4	53.2	50.7	52.7	63.8		36.9	30	36.6	33	35	38.5	36.3	43.9	41.3	38.4	42.4	43.7	44.1
BbeBRMS1	62.1	57.1	63.5	62.1	63.5	63.5	62.1	62.1	62.4	61.9	61.6	61.3	61.3	64.3	64	63.4	63.1	63.2	65.2	59.2	59.2	55	54.7	54	54	49.5	54	55.6	60.2	60.9	61.3	61.1	54.4	55.3	55.6	57.6		29.8	45.5	40.1	38.2	33.8	36.7	40.6	35.9	34.4	39	40.2	40.4
CinBRMS1	54.8	54	54	54.8	54	54	54.8	54.8	55.6	54.8	54.3	54.5	54.5	53	53.3	53	56.3	54.5	54.3	45.5	45.5	42.9	43.9	42.7	42.7	38.4	42.9	43.4	55.8	55.6	52.5	52.3	50.8	55.8	44.9	41.4	50		35.7	34.7	30.9	25.4	25.8	27.8	25.5	27.8	27.3	27.8	28.3
SkoBRMS1	71.2	65.1	72.8	71.2	72.8	72.8	71.2	71.2	71.2	73.1	73.1	73.4	73.4	73.4	73.7	73.7	72	73.4	77.5	56.7	56.3	52	52	52.3	52.6	47.4	52	52.6	70.9	71.3	71.5	72.8	62.2	68.6	55.7	55.4	67.2	56.8		52.6	58	31.2	32.5	38	36.5	37.5	39.7	40.9	41.8
SpuBRMS1	66.4	60.4	67.8	66.4	67.8	67.8	66.4	66.4	66.4	65.6	65.6	65.6	65.9	66.8	67.4	67.7	66.2	66.3	65.8	54.1	53.5	50	50.6	50.3	50.3	44.3	50	51.6	63.3	63.3	65.1	65.4	56.7	59.7	50.6	50	60.4	54.8	75.9		58.3	32.5	31.3	39	34.9	34.6	36	35.8	39.9
AruBRMS1	70	64	71.5	70	71.5	71.5	70	70	70	71.5	71.2	71.5	71.5	73	72.7	72.4	71.3	70.6	72	55.2	56.1	51.4	52.4	50.8	50.8	48.6	52	52.7	69.1	69.7	67.7	68.3	57	63.4	53.3	51.7	61.4	50	79.3	76.5		34.1	32.9	36.8	37.1	36	37.5	39	40.8
DbuBRMS1	50.3	46.3	51.4	50.3	51.4	51.4	50.3	50.3	50.3	51.1	51.1	51.4	51.4	50.9	50.6	50.6	51.5	51.4	48.6	53.6	53.6	59	58.5	60.2	59.4	53.4	58.3	57.5	50.2	50.2	52.1	51.6	47.3	47.6	57.2	54.9	54.3	41.9	49.8	49.1	52		72.7	36.3	37	36	36.7	38.8	38.8
DmeBRMS1	50.3	46.3	51.4	50.3	51.4	51.4	50.3	50.3	50.3	52	51.7	52.3	52.3	49.7	49.7	50	50.6	50.2	49.5	51.6	51.3	59.1	55.6	59.1	59.1	54.4	57.5	58.3	48.6	48.6	50.2	50.9	45.8	50.7	57.2	54.4	53.7	43.9	50.2	47.2	48.9	85.7		36.5	38	34.5	35.7	37.4	37.8
McoBRMS1	56.7	51.8	57.9	56.7	57.9	57.9	56.7	56.7	56.7	57.6	57.6	58.2	58.2	57.5	58.1	57.8	56.1	56	57.5	56.6	56.6	69.5	63.7	69.5	69.5	59.1	68.7	70.4	54.1	54.4	55.9	56.6	50.1	52.4	63.5	65.7	57.6	43.7	59.4	56.6	53.6	54.9	57.9		53.9	47.9	60.8	64.1	70.1
SphBRMS1	53.6	49	54.8	53.6	54.8	54.8	53.6	53.6	53.6	56	56	56	56	55.3	55.3	55.3	53.7	53.6	53.8	54.6	54.6	64.2	61.1	67.1	67.1	56.8	66.7	66.8	52.3	51.7	51.4	51.6	47	48.1	59.8	59.8	54	39.6	53.6	54.1	52	56.8	57.1	74.7		71.2	57.1	59.1	57.7
OsiBRMS1	59.7	54.6	61.3	59.7	61.3	61.3	59.7	59.7	59.7	63.2	62.2	63.5	63.5	59.3	59.3	59.9	57.6	59.4	60.3	56.9	56.9	60.9	60.5	60.9	60.9	54.1	60.1	58.4	53.2	53.2	53.3	53.8	49.6	53.9	61.9	59.4	57.9	44.9	59.1	57.5	55.8	57.3	55.9	66.2	74.7		51.5	52	52
CgiBRMS1	56.7	51.8	57.9	56.7	57.9	57.9	56.7	56.7	56.7	57.9	57.6	57.9	57.9	58.4	59	58.7	56.1	57	58.2	56.3	56.3	68.7	64.1	68.7	68.7	60.3	65.5	69	53.2	53.5	54.6	56.6	51	52.7	62.4	65.4	61.4	44.2	59.1	56.3	56.1	60.5	61.4	79	72.2	67.6		92.5	66.9
CviBRMS1	56.4	51.5	57.6	56.4	57.6	57.6	56.4	56.4	56.4	57.6	57.3	57.6	57.6	58.1	58.7	58.4	55.8	56.7	58.2	56.9	56.9	71.1	64.8	71.1	71.1	61.1	70.3	71.7	52.9	53.2	55.9	57.3	51.6	51.9	63.1	65.4	61.4	43.7	58.5	55.7	55.8	60.2	61.8	83.1	75.2	66.5	94.4		69.7
PmaxBRMS1	55.8	51	57	55.8	57	57	55.8	55.8	55.5	57.6	57.6	57.6	57.6	56.8	56.8	56.5	56.1	55.7	56.6	53.6	53.6	67.5	61.5	67.1	67.1	59.1	67.5	66.8	52	52.3	54.3	55.4	49.6	50.7	60.1	65.4	58.2	41.7	58.2	55	55.8	55.6	59.5	83.4	75.3	66.9	82.1	86.4
PdaBRMS1	61.5	56.5	62.8	61.5	62.8	62.8	61.5	61.5	61.5	63.8	63.8	63.8	63.8	64	64	64.3	62.8	63.5	64.6	58.9	59.2	59.6	59.6	58.9	58.9	53.4	59.2	61.3	63	62.4	67.3	65.5	56.7	59.4	58.9	56.8	60.8	50.5	69	63.8	67.1	54.5	55.1	62	59.6	61.3	61	59.9	62.3
SpiBRMS1	67.9	62.3	69.3	67.9	69.3	69.3	67.9	67.9	69.1	70.3	70.3	70.3	70.3	70.8	70.8	71.1	69.2	69.7	71.4	58.1	57.8	53.7	53.7	53.4	53.4	51.6	53.4	55.3	69.7	69.7	72.4	71.1	60.7	66	53.7	52.8	62.4	54.8	75.9	68.9	73.3	50.6	50.9	56.5	53.7	56.5	54	55.6	56.8
NveBRMS1	68.8	62.6	68.6	68.8	68.6	68.6	68.8	68.8	68.8	69.5	69.5	69.5	69.5	70.4	70.7	70.4	70.4	67.7	68	52.4	54	51.2	50.9	52.4	52.1	47.3	53.4	52.1	67.4	68	68.9	68.3	61	63.1	50.6	50.3	58.5	52.3	72	67.7	68.6	50.9	50.6	54.6	53	58.8	53.4	53.4	52.7
TadBRMS1	59.6	56	60.5	59.6	60.5	60.5	59.6	59.6	59.6	59.3	59.3	60.5	60.5	60.5	60.8	61.7	59	59.3	61.1	48.8	48.5	44.6	44.3	42.5	43.1	41.6	43.7	45.2	58.7	58.7	57.8	58.4	52.1	58.2	47.3	46.1	53.3	52	64.5	60.2	60.8	45.8	45.8	49.7	49.1	53.3	50	49.1	49.1
EsuBRMS1	42.1	39.1	42.7	42.1	42.7	42.7	42.1	42.1	43.6	44.3	44	45.2	44.6	45.3	45	46	45.1	45.5	43.4	43.8	44.4	54.5	50.4	54.5	54.5	47.5	54.1	53	41	41	42.5	43.4	38.1	39.2	46.1	53.5	46	35.4	46.1	44.7	44.8	50.8	52.5	58.9	60	53	56.7	58.7	56.9
AquBRMS1	40.6	39.1	41.5	40.6	41.5	41.5	40.6	40.6	40	41.5	41.5	40.2	40.2	42.5	42.5	42.2	41.8	43.3	40.3	41.4	41.4	54.9	48.9	52	52	44.7	51.2	50.2	39.4	39.1	42.2	42.1	38.4	40.1	50.9	48.8	43.7	35.4	43.3	45.9	42.9	48.1	49	55.6	56	52.3	57.5	58.4	56.8
CowBRMS1	44	43	44	44	44	44	44	44	43.7	43.2	43.5	43.7	43.7	43.7	43.2	43.2	44.7	43.2	43	36.2	37.2	31.9	31.9	33.1	33.1	33.3	31.9	33.3	43	43.7	43.5	44.9	41.3	44.9	33.1	32.9	40.1	43.2	41.1	41.8	40.3	31.6	32.4	32.4	32.9	36.2	34.1	33.3	32.1
[truncated: 7 more columns]
